# Supplementary material for: Construction of copy number variation landscape and characterization of associated genes in a Bangladeshi cohort of neurodevelopmental disorders
Source: Front Genet. 2023 Mar 7;14:955631. doi: 10.3389/fgene.2023.955631 (PMC10028086; doi:10.3389/fgene.2023.955631)
Supplement: Supplementary file 2 [file Table1.xlsx]

## Sheet: S T1
Supplementary Table 1 Detail physical, phenotypic characteristic and genomic data of full cohort
Sample ID	CNV Type	Chr	Start (hg38)	End (hg38)	CNV region (hg38)	No. of genes	Length in bp	BD frequency (n=212)	Canada control frequency (n=9689)	No of CNVs	Sub telomeric CNVs	Variant type	Known syndrome/genes associated with developmental disorder within the breakpoints	Critical Exon Genes	Clinical condition	Gender	Consanguinity	Head (cm)	Age (Y)	Height (m)	Weight (kg)
1	Del	4	35031	4878160	chr4:35031-4878160	155	4843130	0.00471698	0	2	Yes	Pathogenic	Wolf Hirschhorn Syndrome; PIGG, UVSSA3, IDUA, FGFR3, LRPAP1, SH3BP2, MSX1	CTBP1, PCGF3, FAM193A, HTT	Autism, Developmental delay (walk at 5 years), Behavioural Problem, Intellectual disability, frequent falling, Dysmorphic face	M	No	No data	11	1.25	23
1	Dup	1	148479824	149103539	chr1:148479824­149103539	15	623715	0.00471698	0	2	No	VOUS	null	null	Autism, Developmental delay (walk at 5 years), Behavioural Problem, Intellectual disability, frequent falling, Dysmorphic face	M	No	No data	11	1.25	23
2	Dup	15	23443797	28289373	chr15:23443797-28289373	147	4845577	0.00943396	0	2	No	Likely Pathogenic	PWS/AS; UBE3A, GABRB3, MAGEL2	GABRB3, UBE3A, HERC2, GABRA5	Autism, syndromic child	M	No data	No data	3.75	1.02	13
2	Dup	16	519558	580871	chr16:519558­580871	9	61313	0.00471698	0	2	Yes	VOUS	PIGQ	RAB11FIP3	Autism, syndromic child	M	No data	No data	3.75	1.02	13
3	N/A	N/A	N/A	N/A		N/A	N/A	N/A	N/A	N/A	N/A	Benign	N/A	N/A	Developmental delay , Impaired language development	M	No data	No data	6.25	1.15	18
4	N/A	N/A	N/A	N/A		N/A	N/A	N/A	N/A	N/A	N/A	Benign	N/A	N/A	Seizure	M	No data	49	7.33333	1.03	15
5	Dup	3	2299060	3322758	chr3:2299060-3322758	5	1023699	0.00471698	0	1	Yes	Likely Pathogenic	CRBN	null	Expressive language disorder	F	No data	45	4.33333	0.85
6	Dup	22	22749561	24600663	chr22:22749561-24600663	114	1851103	0.00471698	0.00010321	1	No	Pathogenic	22q11.2 distal deletion syndrome; SPECC1L, SMARCB1	BCR, SMARCB1, SPECC1L	Restlessness, low memory, torn out body cloths, CT scan-normal	F	No	53	13	1.39	51
7	Dup	2	213967437	214570200	chr2:213967437­214570200	5	602763	0.00471698	0	1	No	VOUS	null	null	Autism, behavioural Problem, Intellectual disability	M	No	49	5.66667	1.16	30
8	Del	6	31392478	31489302	chr6:31392478­31489302	7	96824	0.00943396	0.00805037	1	No	VOUS	null	null	Autism, Impaired language development, obsessive behaviour, tantrum of rage when something goes against his wish	M	No	51	6.41667	1.12	21
9	N/A	N/A	N/A	N/A		N/A	N/A	N/A	N/A	N/A	N/A	Benign	N/A	N/A	Developmental delay, Speech delay, microcephaly	M	Yes	39	2.5	0.85	10
10	N/A	N/A	N/A	N/A		N/A	N/A	N/A	N/A	N/A	N/A	Benign	N/A	N/A	Poor memory, difficulty in writing, occasional jerky movement of head. Milestone: developmental delay.	M	No	48	10.4167	1.22	21
11	N/A	N/A	N/A	N/A		N/A	N/A	N/A	N/A	N/A	N/A	Benign	N/A	N/A	Developmental delay , unable to walk without support	M	No	46	1.58333	0.75	7.4
12	Del	1	145383239	145801230	chr1:145383239­145801230	13	417991	0.00471698	0	3	No	VOUS	1q21.1_susceptibility_locus_for_Thrombocytopenia-Absent_Radius_(TAR)_syndrome	null	Developmental delay, Speech delay, behavioural problem, facial dysmorphism present	M	No	52	5.33333	1.2	20
12	Del	3	40372608	40427473	chr3:40372608­40427473	2	54865	0.00471698	0.00010321	3	No	VOUS	null	null	Developmental delay, Speech delay, behavioural problem, facial dysmorphism present	M	No	52	5.33333	1.2	20
12	Dup	15	34905092	36171234	chr15:34905092­36171234	20	1266142	0.00471698	0	3	No	VOUS	null	null	Developmental delay, Speech delay, behavioural problem, facial dysmorphism present	M	No	52	5.33333	1.2	20
13	Dup	15	31741320	32222899	chr15:31741320­32222899	6	481579	0.0141509	0.00670864	1	No	VOUS	15q13.3_microdeletion_syndrome	null	Developmental delay, Speech delay,cyanosis apnea HIE-II	M	No	52	4.5	1.02	28
14	Dup	11	114071597	125513912	chr11:114071597-125513912	307	11442316	0.00471698	0	1	No	Likely Pathogenic	ZBTB16, NECTIN1, ARCN1, ROBO3, DPAGT1, SC5D, CLMP, CBL, KMT2A, MFRP	BCL9L, BACE1, IFT46, DDX6, C2CD2L, GRAMD1B, UBE4A, CADM1, HSPA8, HYOU1, ARHGEF12, SIK3, ARCN1, PKNOX2, PAFAH1B2	Developmental delay (speech delay), poor eye contact, history of seizure, cerebral palsy, facial dysmorphism present, corpus callosum agenesis	M	No	53	9.16667	1.24	21
15	Dup	14	90576836	106816816	chr14:90576836-106816816	626	16239981	0.00471698	0	3	Yes	Likely Pathogenic	TRIP11, UBR7, SLC24A4, CCDC88C, APOPT1, TECPR2, VRK1, DYNC1H1, AKT1, YY1, PACS2	DICER1, ITPK1, TTC7B, TRAF3, PAPOLA, TECPR2, AKT1, DYNC1H1, EVL, WARS, YY1, CDC42BPB, BCL11B, PPP2R5C, INF2, EIF5, PACS2, MTA1	High level of salivation, lack of self care, delay development	F	No	52	13.6667	1.32	29
15	Del	9	10260743	10298970	chr9:10260743­10298970	1	38227	0.00471698	0.00010321	3	Yes	VOUS	null	PTPRD	High level of salivation, lack of self care, delay development	F	No	52	13.6667	1.32	29
15	Dup	15	31737244	32222899	chr15:31737244­32222899	6	485655	0.0141509	0.00670864	3	No	VOUS	15q13.3_microdeletion_syndrome	null	High level of salivation, lack of self care, delay development	F	No	52	13.6667	1.32	29
16	N/A	N/A	N/A	N/A		N/A	N/A	N/A	N/A	N/A	N/A	Benign	N/A	N/A	Poor neck control, salivation, syndromic child. History: First 3 siblings expired	M	No	42	1.25	0.7	7
17	Dup	3	111101750	111637577	chr3:111101750­111637577	7	535827	0.00471698	0	1	No	VOUS	CD96	null	Autism, developmental delay, speech delay, ADHD	M	No data	51	6.33333	1.19	33
18	N/A	N/A	N/A	N/A		N/A	N/A	N/A	N/A	N/A	N/A	Benign	N/A	N/A	Cerebral palsy, No speech	F	No data	46	3	0.93	14
19	Del	15	22838642	28314382	chr15:22838642-28314382	170	5475741	0.0141509	0	2	No	Pathogenic	PWS/AS; UBE3A, GABRB3, MAGEL2	GABRB3, CYFIP1, UBE3A, HERC2, GABRA5	Global developmental delay, can not stand spontaneously, swelling of body, Syndromic child	M	No	48	3	0.96
19	Del	7	64065215	64324069	chr7:64065215­64324069	23	258854	0.00471698	0.000516049	2	No	VOUS	null	null	Global developmental delay, can not stand spontaneously, swelling of body, Syndromic child	M	No	48	3	0.96	21
20	Del	20	8117650	8593664	chr20:8117650-8593664	2	476015	0.00471698	0.00010321	1	No	Likely Pathogenic	PLCB1	PLCB1	Autism, speech delay, temper tantrum, restlessness	F	No data	48	3	0.97	20
21	N/A	N/A	N/A	N/A		N/A	N/A	N/A	N/A	N/A	N/A	Benign	N/A	N/A	Global developmental delay (not growing well since 6 months of age, no crowling yet, unable to stand, poor eye contact), unable to recognise parents, unusual crying	M	No	46	1.41667	0.74	11
22	N/A	N/A	N/A	N/A		N/A	N/A	N/A	N/A	N/A	N/A	Benign	N/A	N/A	Autism	M	No data	50	3.33333	0.87	15
23	Del	4	133874555	134047086	chr4:133874555­134047086	1	172531	0.00471698	0.00020642	3	No	VOUS	null	null	Autism, Impaired language development, ADHD.	M	No	48	4.5	0.98	18
23	Dup	21	32495137	32626004	chr21:32495137­32626004	8	130867	0.00471698	0	3	No	VOUS	C21orf59	null	Autism, Impaired language development, ADHD.	M	No	48	4.5	0.98	18
23	Dup	22	42065800	42143384	chr22:42065800­42143384	13	77584	0.00471698	0	3	No	VOUS	NAGA	null	Autism, Impaired language development, ADHD.	M	No	48	4.5	0.98	18
24	N/A	N/A	N/A	N/A		N/A	N/A	N/A	N/A	N/A	N/A	Benign	N/A	N/A	Autism, speech delay, temper tantrum, restlessness	F	No data	51	5.16667	1.21	30
25	Del	2	184344500	184422660	chr2:184344500­184422660	4	78160	0.00471698	0	1	No	VOUS	null	null	Autism, speech delay, hyperactivity, repititive obsessive behaviour, intellectual disability (poor performance in school)	M	Yes	55	16.6667	1.51	65
26	N/A	N/A	N/A	N/A		N/A	N/A	N/A	N/A	N/A	N/A	Benign	N/A	N/A	Autism	M	No data	50	3.5	0.96	12.5
27	Del	5	60992461	61073208	chr5:60992461­61073208	1	80747	0.00471698	0	1	No	VOUS	NDUFAF2	null	Autism, speech delay, salivation, temper tantrum, attention deficiency	M	No data	50	3.66667	0.94	14
28	N/A	N/A	N/A	N/A		N/A	N/A	N/A	N/A	N/A	N/A	Benign	N/A	N/A	Autism, behavioural problem, speech delay, poor cognition	F	No data	49	5.75	2.05	15
29	Dup	2	10355848	10437519	chr2:10355848­10437519	1	81671	0.00471698	0	1	Yes	VOUS	null	null	Autism, impaired language development, abnormal behaviour, get agitated by sound and crowd , temper tantrum, intellectual disability	M	No	52	5.58333	1.18	20
30	Dup	7	71264515	71558892	chr7:71264515­71558892	3	294377	0.00471698	0	1	No	VOUS	null	null	Syndromic child (Dysmorphic face, limb deformity, long finger, micropthalmia, depressed nasal bridge, high arched palate, extension restriction of both elbow, flat forehead)	M	Yes	42	0.666667	0.65	7
31	Dup	22	42726714	43490974	chr22:42726714­43490974	23	764260	0.00471698	0	1	No	VOUS	null	null	Developmental delay, no neck control. Family history: 1 sib dead, another sib had abnormal anas shape	F	No data	40	1	0.89	10
32	N/A	N/A	N/A	N/A		N/A	N/A	N/A	N/A	N/A	N/A	Benign	N/A	N/A	Autism, Impaired language development, abnormal behaviour, restlessness and irritation on exposure to crowd, makes abnormal sounds, motor tics	M	No	55	12.4167	1.62	54
33	Del	6	15222284	15252781	chr6:15222284­15252781	3	30497	0.00471698	0	1	No	VOUS	null	null	Regression of speech, can not walk spontaneously, low response, distal arthrogryposis type 1 (skeletal abnormality, feet, hand anthrogryposes), restlessness, anorexia.	F	Yes	50	5.41667	1.01	16
34	Dup	8	85448064	85828993	chr8:85448064­85828993	18	380929	0.00943396	0	1	No	VOUS	CA2	null	Autism, speech delay, sleep disturbance, temper tantrum, restlessness, sensory problem, left leg smaller than right	F	No data	46	3.08333	0.94	13
35	Del	15	22777709	28736935	chr15:22777709-28736935	181	5959227	0.0141509	0	1	No	Pathogenic	PWS/AS; UBE3A;GABRB3;MAGEL2	GABRB3, CYFIP1, UBE3A, HERC2, GABRA5	Hypotonic	F	No data	42	1.25	0.75	6
36	N/A	N/A	N/A	N/A		N/A	N/A	N/A	N/A	N/A	N/A	Benign	N/A	N/A	Global developmental delay, facial dysmorphism present	M	No	42	0.916667	0.72	8
37	N/A	N/A	N/A	N/A		N/A	N/A	N/A	N/A	N/A	N/A	Benign	N/A	N/A	Autism, speech delay, temper tantrum, restlessness, self injurious behaviour	M	No data	51	3.66667	0.97	15
38	N/A	N/A	N/A	N/A		N/A	N/A	N/A	N/A	N/A	N/A	Benign	N/A	N/A	Speech delay, lack of socialization, lack of communication, poor eye contact, poor response, temper tantrum, restlessness	M	No data	46	2	0.82	13
39	N/A	N/A	N/A	N/A		N/A	N/A	N/A	N/A	N/A	N/A	Benign	N/A	N/A	Autism, silent seizure, speech delay, sleep disturbance, temper tantrum, restlessness, sensory problem, finger manarism	M	No data	52	3.25	1	20
40	Del	17	16858825	20387706	chr17:16858825-20387706	136	3528882	0.00471698	0	1	No	Pathogenic	Smith Magenis Syndrome; Potocki-Lupski_syndrome_(17p11.2_duplication_syndrome); TNFRSF13B, RAI1, B9D1, ALDH3A2	LLGL1, SREBF1, COPS3, AKAP10	Behavioral problem, speech delay, low hairline	F	No	50	5.66667	1.01	18
41	Dup	9	136667939	136857173	chr9:136667939­136857173	25	189234	0.00471698	0	2	Yes	VOUS	RABL6	null	Autism, lack of eye contact, lack of social response, speech delay, hyperactivity	F	No data	51	3.08333	0.94	15
41	Dup	12	11314658	11383755	chr12:11314658­11383755	1	69097	0.00471698	0.00020642	2	No	VOUS	null	null	Autism, lack of eye contact, lack of social response, speech delay, hyperactivity	F	No data	51	3.08333	0.94	15
42	Dup	3	1145826	1486463	chr3:1145826­1486463	4	340637	0.0141509	0.00020642	1	Yes	VOUS	null	null	Febrile seizure, speech delay, lack of interaction. 1 sib is also affected	F	Yes	46	3.33333	0.93	14
43	Dup	3	1145826	1470903	chr3:1145826­1470903	4	325077	0.0141509	0.00020642	1	Yes	VOUS	null	null	Autism, seizure free for 3 years, low memory, speech delay, behavioral problem. 1 sib is affected	F	Yes	48	9.66667	1.28	18
44	Dup	2	110083870	110205042	chr2:110083870­110205042	4	129655	0.00943396	0.00237383	2	No	Vous	NPHP1	null	Autism, speech delay, irritating behaviour	M	No data	50	8.66667	1.45	45
44	Dup	16	84012885	84084254	chr16:84012885­84084254	3	71369	0.00943396	0	2	Yes	VOUS	null	null	Autism, speech delay, irritating behaviour	M	No data	50	8.66667	1.45	45
45	Del	6	162211857	162273087	chr6:162211857­162273087	2	61230	0.00471698	0.00010321	3	Yes	VOUS	null	null	Autism, speech delay, restlessness	M	No	51	1.83333	0.84	12
45	Del	7	53395733	53539244	chr7:53395733­53539244	2	143511	0.00471698	0.00227062	3	No	VOUS	null	null	Autism, speech delay, restlessness	M	No	51	1.83333	0.84	12
45	Dup	8	5610831	6451543	chr8:5610831­6451543	8	840712	0.00471698	0	3	Yes	VOUS	MCPH1	null	Autism, speech delay, restlessness	M	No	51	1.83333	0.84	12
46	N/A	N/A	N/A	N/A		N/A	N/A	N/A	N/A	N/A	N/A	Benign	N/A	N/A	Autism, speech delay, self injurious, restless, tamper tantrum	M	No data	49	3.41667	0.99	13.5
47	Del	9	116645502	116746748	chr9:116645502­116746748	3	101246	0.00471698	0	1	No	VOUS	TRIM32	ASTN2	Lack of response, lack of socialization, hyperactivity, delayed speech, poor eye contact, self injurious behaviours	M	No data	48	2	0.84	10.5
48	N/A	N/A	N/A	N/A		N/A	N/A	N/A	N/A	N/A	N/A	Benign	N/A	N/A	Speech delay, poor eye contact	F	No data	48	2	0.9	12
49	Del	4	53632176	53676034	chr4:53632176­53676034	1	43858	0.00471698	0	1	No	VOUS	null	null	Irrelevant talking, behavioural problem, temper tantrum, poor memory,attention deficiency	F	No data	48	5	1.07	19
50	Del	10	79829211	80224601	chr10:79829211­80224601	20	395390	0.00471698	0.00010321	1	No	VOUS	null	null	Autism, speech delay	M	No	48	1.83333	0.85	12
51	Del	2	50664806	50742130	chr2:50664806­50742130	2	77324	0.00471698	0.000825679	2	No	VOUS	null	NRXN1	Global developmental delay	M	No data	44	1.25	0.74	9
51	Del	3	52943584	52998821	chr3:52943584­52998821	1	55237	0.00943396	0	2	No	VOUS	null	null	Global developmental delay	M	No data	44	1.25	0.74	9
52	N/A	N/A	N/A	N/A		N/A	N/A	N/A	N/A	N/A	N/A	Benign	N/A	N/A	Can not walk, no speech	F	No data	54	3.5	0.94	12
53	Del	1	168503684	191056769	chr1:168503684-191056769	360	22553086	0.00471698	0	1	No	Likely Pathogenic	GORAB, TSEN15, LHX4, ACBD6, GLUL, PRRX1, NPHS2, DARS2, MYOC	TPR, NMNAT2, DHX9, RGL1, SMG7, PRRC2C, GLUL, CACNA1E, IVNS1ABP, RNF2, ASTN1, CACYBP, ATP1B1, VAMP4,TNR, XPR1	Global developmental delay. Ammonia and lactate level high, EEG-normal	F	No data	45	5.16667	0.84	10
54	Dup	2	101957016	102153326	chr2:101957016­102153326	5	196310	0.00471698	0	1	No	VOUS	null	null	Autism, speech problem	F	No data	50	5.66667	1.14	25
55	Dup	11	93762809	94201105	chr11:93762809­94201105	10	438296	0.00471698	0	1	No	VOUS	MED17	null	Autism, Abnormal behaviour	M	No	55	10.3333	1.48	54
56	N/A	N/A	N/A	N/A		N/A	N/A	N/A	N/A	N/A	N/A	Benign	N/A	N/A	Autism, No speech	M	No data	51	4.75	1.14	20
57	Dup	10	46332634	47023561	chr10:46332634­47023561	28	690927	0.00471698	0	1	No	VOUS	null	null	Restlessness, no speech	F	No data	48	3	0.93	12
58	Del	8	12006275	12118478	chr8:12006275­12118478	8	112203	0.00471698	0.00010321	1	No	VOUS	null	null	Speech delay, anorexia	F	No	49	11	1.25	18
59	Del	17	36201251	37889808	chr17:36201251-37889808	51	1688558	0.00471698	0	1	No	Likely Pathogenic	RCAD (renal_cysts_and_diabetes); HNF1B, PIGW	GGNBP2, ACACA	Global developmental delay (delayed walking and speech), salivation, restlessness, H/O pneumonia at 15 days of age	M	No data	54	4.33333	1.02	20
60	Dup	6	167737194	168401806	chr6:167737194­168401806	20	664612	0.00471698	0	2	Yes	VOUS	null	null	Autism	M	No data	48	3.83333	0.99	16
60	Dup	6	168606306	168835385	chr6:168606306­168835385	4	229079	0.00471698	0	2	Yes	VOUS	SMOC2	null	Autism	M	No data	48	3.83333	0.99	16
61	Del	12	96605617	96644276	chr12:96605617­96644276	1	38659	0.00471698	0	1	No	VOUS	null	null	Global developmental delay (speech delay, low level cognition), H/O febrile seizure-2.5Y	M	No	45	2.83333	0.88	10
62	Dup	16	84012885	84067023	chr16:84012885­84067023	3	54138	0.00943396	0	1	Yes	VOUS	null	null	Autism, speech problem, sleep problem, eating problem, macrocephaly	M	Yes	60	5.83333	1.06	22
63	Del	9	112994717	113059205	chr9:112994717­113059205	2	64488	0.00471698	0.00020642	2	No	VOUS	null	null	Behavioural disability, low memory, low level attention to study	M	No	56	9.5	1.4	42
63	Dup	17	1498319	1942656	chr17:1498319­1942656	18	444337	0.00471698	0	2	Yes	VOUS	INPP5K, WDR81	PRPF8, PITPNA	Behavioural disability, low memory, low level attention to study	M	No	56	9.5	1.4	42
64	Del	9	5150058	5205733	chr9:5150058­5205733	1	55675	0.00471698	0	2	Yes	VOUS	null	null	Autism, speech delay	M	No data	50	4.66667	1.1	15
64	Dup	15	101301841	101378898	chr15:101301841­101378898	3	77057	0.00471698	0.00020642	2	Yes	VOUS	null	null	Autism, speech delay	M	No data	50	4.66667	1.1	15
65	Dup	4	987130	1038426	chr4:987130­1038426	4	51296	0.00943396	0	1	Yes	VOUS	IDUA	null	Autism	F	No data	51	5.25	1.15	21
66	Del	7	66377551	66435153	chr7:66377551­66435153	4	57602	0.00471698	0	1	No	VOUS	null	null	Autism, speech delay, hyperactivity, temper tantrum, restlessness	M	No	51	3.16667	0.91	12
67	N/A	N/A	N/A	N/A		N/A	N/A	N/A	N/A	N/A	N/A	Benign	N/A	N/A	Developmental delay (speech delay, limited walking), syndromic child	M	No data	46	4.16667	0.97	14
68	N/A	N/A	N/A	N/A		N/A	N/A	N/A	N/A	N/A	N/A	Benign	N/A	N/A	Autism, impaired speech and language development, poor response to calling and command, hearing impairment ,restlessness and hyperactivity	M	No	48	3.41667	0.88	10
69	Dup	8	43126593	43894496	chr8:43126593­43894496	13	767903	0.00471698	0.00123852	1	No	VOUS	HGSNAT	null	Autism, speech delay, temper tantrum, restlessness	M	No data	49	2	0.85	15
70	Dup	3	183400243	185169279	chr3:183400243­185169279	59	1769036	0.00471698	0	2	No	VOUS	DVL3, ALG3	YEATS2, AP2M1, EIF2B5, EIF4G1, POLR2H, DVL3, PSMD2	Autism, severly impaired language development, hand flapping, intellectual disability	M	No	57	6.91667	1.27	37
70	Dup	7	12333499	12393764	chr7:12333499­12393764	1	60265	0.00471698	0.00010321	2	No	VOUS	null	null	Autism, severly impaired language development, hand flapping, intellectual disability	M	No	57	6.91667	1.27	37
71	Del	6	64925629	64982592	chr6:64925629­64982592	2	56963	0.00471698	0	2	No	VOUS	null	null	Speech delay, low eye contact, Hyperactive, low peer response	F	Yes	51	4.08333	1.01	14
71	Del	14	106454071	106554140	chr14:106454071­106554140	16	100069	0.00471698	0.000722469	2	Yes	VOUS	null	null	Speech delay, low eye contact, Hyperactive, low peer response	F	Yes	51	4.08333	1.01	14
72	Del	8	12118478	12152088	chr8:12118478­12152088	5	33610	0.00471698	0	1	No	VOUS	null	null	GTC seizures, global developmental delay (speech delay, difficulty in walking, can't eat by himself yet), hyperactive, restlessness & irritatible. History: After birth cried 20 min later, convulsion after birth, myoclionic jerk, banding of neck after ATCH inj, Uncontrolled convultion, EEG report: epileptic encephalopathy.	M	No data	49	4.5	1.08	22
73	Dup	13	21149142	21233306	chr13:21149142­21233306	2	84164	0.00471698	0	1	No	VOUS	null	null	Autism, meaningless word, hyperactivity. sleeping problem, anorexia, aggressive behaviour	M	No data	52	6	1.15	18
74	Del	5	156049731	156082880	chr5:156049731­156082880	1	33149	0.00471698	0	1	No	VOUS	null	null	Autism, seizure	F	No	48	4.08333	1.05	16
75	N/A	N/A	N/A	N/A		N/A	N/A	N/A	N/A	N/A	N/A	Benign	N/A	N/A	Autism, speech delay, temper tantrum, behavioural problem	F	No data	55	7.33333	1.24	32
76	N/A	N/A	N/A	N/A		N/A	N/A	N/A	N/A	N/A	N/A	Benign	N/A	N/A	Speech delay, hyperactive, aggressive, sleeping problem	F	Yes	50	3.08333	1.02	19
77	Dup	9	48828	39297860	chr9:48828-39297860	619	39249033	0.00471698	0	1	No	Likely Pathogenic	PIGO, IL11RA, NPR2, TPM2, GBA2, GALT, FANCG, EXOSC3, RMRP, MPDZ, GLIS3, DDX58, VLDLR, KANK1, APTX, FREM1, DOCK8, TEK;SMARCA2, GLIS3, PLAA, TYRP1, GLDC	PTPRD, MLLT3, SH3GL2, CDC37L1, SMARCA2, NOL6, KLHL9, NFIB, PSIP1, SMU1, ELAVL2, UBAP1, RUSC2, UBE2R2, CLTA, CNTFR, VCP, NPR2, TESK1, TLN1, RNF38	Developmental delay, speech delay, intellectual disability, anorexia	F	No	47	4.41667	0.9	13
78	N/A	N/A	N/A	N/A		N/A	N/A	N/A	N/A	N/A	N/A	Benign	N/A	N/A	Hyperactive, poor attention to study, anorexia	F	No data	50	5.75	1.23	26
79	Dup	17	151597	11392231	chr17:151597-11392231	414	11240635	0.00471698	0	2	Yes	Pathogenic	Miller Dieker syndrome (MDS); INPP5K, KANSL1, WDR81, BHLHA9, WRAP53, DLG4, TRPV3, ACADVL, ASPA, C1QBP, MPDU1, KDM6B, SLC13A5, CTNS, AIPL1, AIPL1, MYH10, CTC1, MYH3, MYH8, SCO1	PRPF8, PITPNA, ABR, YWHAE, MNT, SMG6, TNFSF12, SENP3, RAP1GAP2, CHD3, CAMTA2, KDM6B, DLG4, NLGN2, ANKFY1, PHF23, FXR2, POLR2A, MINK1, ZBTB4, CTDNEP1, RABEP1, TNFSF12-TNFSF13, EIF4A1, PAFAH1B1,PITPNM3, NEURL4, RPL26, MYH10, NDEL1	Speech delay, Hyperactive, Restlessness, Behavioural problem, history of seizure, seizure Free for >5 years, sleeping problem, facial dysmorphism present	M	Yes	51	9	1.15	22
79	Del	11	132732626	135075226	chr11:132732626­135075226	32	2342600	0.00471698	0	2	Yes	VOUS	JAM3, NCAPD3	VPS26B	Speech delay, Hyperactive, Restlessness, Behavioural problem, history of seizure, seizure Free for >5 years, sleeping problem, facial dysmorphism present	M	Yes	51	9	1.15	22
80	Dup	10	121517371	121881113	chr10:121517371­121881113	4	363742	0.00471698	0	1	No	VOUS	FGFR2	FGFR2	Speech delay, restlessness, H/O febrile convulsion (~3 attacks), afebrile seizure (~2 attacks). Family history: uncle speech problem.	M	No	48	2.41667	0.97	15
81	Del	9	154933	429474	chr9:154933­429474	6	274541	0.00471698	0	2	Yes	VOUS	DOCK8	null	Hypertonic, deep tendon reflex normal. History: 1 sib is dead	M	Yes	41	0.5	0.64	4.4
81	Dup	16	2079380	2143421	chr16:2079380­2143421	7	64041	0.00471698	0	2	Yes	VOUS	null	TSC2, PKD1	Hypertonic, deep tendon reflex normal. History: 1 sib is dead	M	Yes	41	0.5	0.64	4.4
82	N/A	N/A	N/A	N/A		N/A	N/A	N/A	N/A	N/A	N/A	Benign	N/A	N/A	No speech, aggressive, sleeping problem, hyperactive, don't chew food	F	No data	44	5.5	0.95	11
83	Dup	4	8214372	8289707	chr4:8214372­8289707	3	75335	0.00471698	0	1	Yes	VOUS	null	null	Hyperactive, speech delay, unusal laughing, crying, restlessnesss, behavioural problem	M	No data	52	6.83333	1.09	19
84	Dup	21	46115927	46436076	chr21:46115927­46436076	4	320149	0.00471698	0	1	Yes	VOUS	FTCD, PCNT	null	Autism, speech delay, excessive salivation, restlessness, excessive micturation. anorexia, Intellectual disability, behavioural disorder, self injurious behavior, sleeping problem	M	No	53	10.75	1.37	29
85	Dup	11	88281071	88337726	chr11:88281071­88337726	1	56655	0.00471698	0	1	No	VOUS	null	null	Autism, impaired language development, repetitive hand movement when get excited, temper tantrum, Restlessness and hyperactivity, make unusual shouting	M	No	51	3.16667	1.02	17
86	Del	18	45680	2276243	chr18:45680-2276243	38	2230564	0.00471698	0	1	Yes	Pathogenic	null	COLEC12	Developmental delay, complete cleft lip with cleft palate. In Karyotyping report, ring chromosome found	M	No data	44	1.41667	0.76	7
86	Del	18	58298202	80227529	chr18:58298202-80227529	280	21929328	0.00471698	0	1	Yes	Pathogenic	CTDP1, RTTN, NEDD4L, TSHZ1, PIGN, TXNL4A, RAX, CCBE1, CTDP1	PHLPP1, KIAA1468, NEDD4L, ZNF532, NETO1, TSHZ1	Developmental delay, complete cleft lip with cleft palate. In Karyotyping report, ring chromosome found	M	No data	44	1.41667	0.76	7
87	Del	8	103458677	103560657	chr8:103458677-103560657	1	101981	0.00471698	0	1	No	Likely Pathogenic	RIMS2	null	Autism, impaired language development, restlessness and hyperactivity, delayed walking	F	No	48	2.66667	0.96	14
88	N/A	N/A	N/A	N/A		N/A	N/A	N/A	N/A	N/A	N/A	Benign	N/A	N/A	Autism, syndromic child, history of epilipsy	M	No data	51	6	1.1	22
89	N/A	N/A	N/A	N/A		N/A	N/A	N/A	N/A	N/A	N/A	Benign	N/A	N/A	Autism, speech delay	M	No data	49	3.41667	1.02	14
90	N/A	N/A	N/A	N/A		N/A	N/A	N/A	N/A	N/A	N/A	Benign	N/A	N/A	Speech delay, facial dysmorphism, psychomotor retardation, feeding problem	M	No data	45	2.5	0.87	8.5
91	N/A	N/A	N/A	N/A		N/A	N/A	N/A	N/A	N/A	N/A	Benign	N/A	N/A	Developmental delay (can not sit without support, poor neck control), restlessness, salivation, syndromic child	F	No	47	2.66667	0.87	9
92	Del	2	137049153	137145427	chr2:137049153­137145427	1	96274	0.00471698	0.00010321	1	No	VOUS	null	null	Speech delay, poor eye contact, poor response, temper tantrum, restlessness, sterio type behaviour, self injurious behaviour	M	No data	50	3.91667	1.05	17
93	N/A	N/A	N/A	N/A		N/A	N/A	N/A	N/A	N/A	N/A	Benign	N/A	N/A	Autism, restlessness, speech problem, Hyperactive, H/O Trauma (fall from bed)	F	No	49	2.91667	0.89	12
94	N/A	N/A	N/A	N/A		N/A	N/A	N/A	N/A	N/A	N/A	Benign	N/A	N/A	Autism, regression of speech, restlessness, febrile seizure at 1 year of age	M	No	52	2.5	1.02	24
95	Del	16	6816135	6889805	chr16:6816135­6889805	2	73670	0.00471698	0.000412839	1	Yes	VOUS	null	RBFOX1	Autism	F	No	49	6	1.15	19
96	Del	12	7853028	7958338	chr12:7853028­7958338	5	105310	0.00471698	0.00836	1	Yes	VOUS	null	null	Intellectual disability, impaired language development, abnormal behaviour, restrictive and repetitive behaviour	M	No data	51	9.75	1.13	27
97	N/A	N/A	N/A	N/A		N/A	N/A	N/A	N/A	N/A	N/A	Benign	N/A	N/A	Autism, impaired language development, restlessness and hyperactivity, occasional restrictive and repetitive behaviour, occasional temper tantrum	M	No	49	4.16667	1.03	16
98	N/A	N/A	N/A	N/A		N/A	N/A	N/A	N/A	N/A	N/A	Benign	N/A	N/A	Hyperactive, self injurious behaviour, aggressive, sleeping problem	F	Yes	48	6.91667	1.05	15
99	Dup	4	987130	1045930	chr4:987130­1045930	4	58800	0.00943396	0	1	Yes	VOUS	IDUA	null	Autism, impaired language development, restrictive and repetitive behaviour, feeding problem	M	No	50	3.75	0.99	15
100	N/A	N/A	N/A	N/A		N/A	N/A	N/A	N/A	N/A	N/A	Benign	N/A	N/A	Speech delay	M	No data	49	2.5	0.96	15
101	Dup	15	23370969	28371148	chr15:23370969-28371148	157	5000180	0.00943396	0	1	No	Likely Pathogenic	PWS/AS; UBE3A, GABRB3, MAGEL2	GABRB3, UBE3A, HERC2, GABRA5	Autism, impaired language development, abnormal behaviour, steriotype hand movement, restrictive and repetitive activity, restlessness and hyperactivity, unable to play with peers. Lactic Acid and ammonia level high, Facial appearance: normal	F	No	48	4	1	14
102	Dup	7	26131310	26182111	chr7:26131310­26182111	1	50801	0.00471698	0	1	No	VOUS	null	null	ADHD, speech delay, behaviour problem, vomiting tendency, headache, hearing problem,low sensory integration	F	No data	51	3.08333	0.89	10
103	N/A	N/A	N/A	N/A		N/A	N/A	N/A	N/A	N/A	N/A	Benign	N/A	N/A	Hyperactive, lack of communication, lack of interaction, hand flapping	M	No	50	2.25	0.9	11
104	Dup	8	85448064	85828993	chr8:85448064­85828993	18	380929	0.00943396	0	1	No	VOUS	CA2	null	Autism, impaired language development, restlessness and hyperactivity, temper and tantrum	F	No data	53	3.33333	0.93	15
105	N/A	N/A	N/A	N/A		N/A	N/A	N/A	N/A	N/A	N/A	Benign	N/A	N/A	Autism, impaired language development, abnormal behaviour, steryotype hand movement	F	No	51	3.25	1	15
106	Dup	19	33780600	35792035	chr19:33780600­35792035	91	2011435	0.00471698	0	2	No	VOUS	SCN1B;KMT2B;COX6B1;LGI4;ZNF599	UBA2, USF2	Global developmental delay, Intrauterine growth retardation, severe mental retardation, Long face, long finger, phobia, dyskinesia, Prone to anxiety, behavioral abnormalities, self talking, aggressive, self injurious behavior, swallowing problem, unable to walk independently or talk clearly	F	No data	54	18.9167	1.47	34
106	Dup	19	48788938	49679634	chr19:48788938­49679634	4	890696	0.00471698	0	2	No	VOUS	RRAS;FTL	null	Global developmental delay, Intrauterine growth retardation, severe mental retardation, Long face, long finger, phobia, dyskinesia, Prone to anxiety, behavioral abnormalities, self talking, aggressive, self injurious behavior, swallowing problem, unable to walk independently or talk clearly	F	No data	54	18.9167	1.47	34
107	Del	7	73294506	74715504	chr7:73294506-74715504	40	1420999	0.00471698	0	2	No	Pathogenic	Williams Beuren Syndrome (WBS); 7q11.23 duplication syndrome; ELN	BAZ1B, LIMK1, STX1A, EIF4H, CLIP2	Developmental delay (unable to sit without support), feeding problem, jerky movement, hypotonic	F	Yes	42	1.41667	0.73
107	Dup	6	53646763	53756301	chr6:53646763­53756301	1	109538	0.00471698	0	2	No	VOUS	null	null	Developmental delay (unable to sit without support), feeding problem, jerky movement, hypotonic	F	Yes	42	1.41667	0.73	8
108	N/A	N/A	N/A	N/A		N/A	N/A	N/A	N/A	N/A	N/A	Benign	N/A	N/A	Speech delay, head movement, self injurious behaviour, hyperactive, sleep disturbance,	F	No	48	4.83333	1.04	25
109	N/A	N/A	N/A	N/A		N/A	N/A	N/A	N/A	N/A	N/A	Benign	N/A	N/A	Autism, hyperactive, sleeping problem,speech delay	F	No	49	5.08333	1.06	15
110	Del	7	79659738	79738386	chr7:79659738­79738386	2	78648	0.00471698	0	2	No	VOUS	null	null	Aggressive and violent behaviour, can not perform daily personal activities, headache, restlessness, facial dysmorphism present	M	No	55	30.8333	1.56	65
110	Del	8	12140019	12228440	chr8:12140019­12228440	7	88421	0.00471698	0	2	No	VOUS	null	null	Aggressive and violent behaviour, can not perform daily personal activities, headache, restlessness, facial dysmorphism present	M	No	55	30.8333	1.56	65
111	Del	22	23574156	23632013	chr22:23574156­23632013	2	57857	0.00471698	0	1	No	VOUS	null	null	Impaired social communication, delayed response, febrile convulsion, abnormal hand movement, behaviour problem, low level understanding, meaningless sentence	M	No	57	14.5833	1.6	45
112	N/A	N/A	N/A	N/A		N/A	N/A	N/A	N/A	N/A	N/A	Benign	N/A	N/A	Speech delay.	M	Yes	50	2.16667	0.9	14
113	Del	13	66789270	66873412	chr13:66789270­66873412	2	84142	0.00471698	0.00010321	3	No	VOUS	null	PCDH9	Speech delay, restlessness, frequently fall	M	No	52	2.5	0.86	13
113	Dup	4	143871352	143973107	chr4:143871352­143973107	4	101755	0.00471698	0.00175457	3	No	VOUS	null	null	Speech delay, restlessness, frequently fall	M	No	52	2.5	0.86	13
113	Dup	9	39587884	42550943	chr9:39587884­42550943	83	2963059	0.0141509	0	3	No	VOUS	null	null	Speech delay, restlessness, frequently fall	M	No	52	2.5	0.86	13
114	N/A	N/A	N/A	N/A		N/A	N/A	N/A	N/A	N/A	N/A	Benign	N/A	N/A	Autism, speech delay, temper tantrum, restlessness, self injurious behaviour, no toilet training, unusual shouting	M	No	53	3.83333	1.04	20
115	N/A	N/A	N/A	N/A		N/A	N/A	N/A	N/A	N/A	N/A	Benign	N/A	N/A	No neck control, no response to call, cannot stand without support, cannot sit yet	M	No	44	0.916667	0.65	7.4
116	Del	3	52943584	52998821	chr3:52943584­52998821	1	55237	0.00943396	0	1	No	VOUS	null	null	Autism, speech delay, behaviour problem	F	No	50	4.5	1.04	15
117	N/A	N/A	N/A	N/A		N/A	N/A	N/A	N/A	N/A	N/A	Benign	N/A	N/A	Autism, speech delay	M	No data	49	2.91667	1	17
118	Del	2	110103001	110225743	chr2:110103001­110225743	4	122742	0.00943396	0.00216741	1	No	VOUS	NPHP1	null	Autism, impaired language development, aggressive and violent behaviour, restrictive and impulsive behaviour	M	No	57	12.9167	1.55	66
119	Del	1	21834939	21864980	chr1:21834939­21864980	1	30041	0.00471698	0	5	No	VOUS	HSPG2	null	Autism, speech regression, Finger flipping/complex finger mannerism with corner eye looking, sleeping problem. Family history: paternal and maternal site has NDD patients	F	No	48	1.5	0.79	10.5
119	Del	1	156108476	156154662	chr1:156108476­156154662	2	46186	0.00943396	0	5	No	VOUS	LMNA	null	Autism, speech regression, Finger flipping/complex finger mannerism with corner eye looking, sleeping problem. Family history: paternal and maternal site has NDD patients	F	No	48	1.5	0.79	10.5
119	Del	8	22109894	22156798	chr8:22109894­22156798	4	46904	0.00943396	0	5	No	VOUS	HR	null	Autism, speech regression, Finger flipping/complex finger mannerism with corner eye looking, sleeping problem. Family history: paternal and maternal site has NDD patients	F	No	48	1.5	0.79	10.5
119	Del	10	43068406	43120144	chr10:43068406­43120144	4	51738	0.00943396	0	5	No	VOUS	RET	null	Autism, speech regression, Finger flipping/complex finger mannerism with corner eye looking, sleeping problem. Family history: paternal and maternal site has NDD patients	F	No	48	1.5	0.79	10.5
119	Del	11	47331871	47448924	chr11:47331871­47448924	6	117053	0.00943396	0	5	No	VOUS	RAPSN, SLC39A13	PSMC3	Autism, speech regression, Finger flipping/complex finger mannerism with corner eye looking, sleeping problem. Family history: paternal and maternal site has NDD patients	F	No	48	1.5	0.79	10.5
120	N/A	N/A	N/A	N/A		N/A	N/A	N/A	N/A	N/A	N/A	Benign	N/A	N/A	Hypoxic ischemic encephalopathy (HIE), can not walk, speech delay, less eye contact, aggressive, self Injurious behaviour, poor neck control,cannot sit spontaneously, feeding problem, can't chew,cannot sleep long time	M	No	46	2.66667	0.89	13
121	Del	11	47347650	47448832	chr11:47347650­47448832	6	101182	0.00943396	0	2	No	VOUS	RAPSN	PSMC3	Autism, Impaired Language development. Poor eye contact, restrictive and repetitive behaviour	M	No	49	3.08333	0.96	13
121	Del	19	1219343	1251398	chr19:1219343­1251398	6	32055	0.00471698	0	2	Yes	VOUS	null	STK11	Autism, Impaired Language development. Poor eye contact, restrictive and repetitive behaviour	M	No	49	3.08333	0.96	13
122	Dup	1	196998150	197143448	chr1:196998150­197143448	4	145298	0.00943396	0	3	No	VOUS	ASPM	null	Developmental delay, speech delay, salivation, less responsive, poor sleep, unable to sit, facial dysmorphism present.	M	No	45	3.41667	0.87	10
122	Dup	5	36771680	37262952	chr5:36771680­37262952	9	491272	0.00471698	0	3	No	VOUS	C5orf42, NIPBL	null	Developmental delay, speech delay, salivation, less responsive, poor sleep, unable to sit, facial dysmorphism present.	M	No	45	3.41667	0.87	10
122	Dup	5	112732641	112839760	chr5:112732641­112839760	3	107119	0.00471698	0	3	No	VOUS	Familial Adenomatous Polyposis	APC	Developmental delay, speech delay, salivation, less responsive, poor sleep, unable to sit, facial dysmorphism present.	M	No	45	3.41667	0.87	10
123	Del	1	899450	1546962	chr1:899450­1546962	62	647512	0.00471698	0	4	Yes	VOUS	ATAD3A, B3GALT6, DVL1	null	Autism, speech delay, hyperactive, communication problem, low response	M	No data	50	2.41667	0.88	13
123	Del	8	22109894	22156798	chr8:22109894­22156798	4	46904	0.00943396	0	4	Yes	VOUS	HR	null	Autism, speech delay, hyperactive, communication problem, low response	M	No data	50	2.41667	0.88	13
123	Del	9	135755151	135814014	chr9:135755151­135814014	5	58863	0.00471698	0	4	Yes	VOUS	KCNT1	null	Autism, speech delay, hyperactive, communication problem, low response	M	No data	50	2.41667	0.88	13
123	Del	11	77172818	77205562	chr11:77172818­77205562	1	32744	0.00471698	0	4	No	VOUS	MYO7A	null	Autism, speech delay, hyperactive, communication problem, low response	M	No data	50	2.41667	0.88	13
124	Dup	4	183621545	183766848	chr4:183621545­183766848	1	145303	0.00471698	0	1	Yes	VOUS	TRAPPC11	null	Autism, speech problem, hyperactive, difficuly in walking, unusual crying, shouting, history of epilepsy till 2.5Y age (convulsion, cyanosis history), self stimming behaviour, vision power low. Family history: Father was affected by typhoid and then he develop autism like feature	F	No data	51	7	1.36	38
125	N/A	N/A	N/A	N/A		N/A	N/A	N/A	N/A	N/A	N/A	Benign	null	null	Speech delay, After birth, breathing with oxygen and baby cried 1.5 min later.	M	Yes	46	2.91667	0.87	15
126	Del	15	91212624	91293415	chr15:91212624­91293415	2	80791	0.00471698	0	1	Yes	VOUS	null	null	Mild intellectual disability, speech delay, poor communication skill, poor peer relationship, lack of attention, occasional restrictive and repititive behaviour. Family history: maternal relative has psychiatric disorder.	M	No	53	6.41667	1.12	22
127	Del	6	31392478	31489302	chr6:31392478­31489302	7	96824	0.00943396	0.00805037	1	No	VOUS	null	null	Autism, impaired language development, poor social interaction, poor eye contact, restlessness and hyperactive, temper tentrum, restrictive & repetitive behaviour,non-cooperative	M	No	52	4.75	1.14	24
128	N/A	N/A	N/A	N/A		N/A	N/A	N/A	N/A	N/A	N/A	Benign	N/A	N/A	Autism, epilepsy, speech delay, hyperactive, History: before the age of 8 years all were ok but after 8 Y affected with fever & epilepsy and gradually lost speech	M	No	54	19	1.67	67
129	N/A	N/A	N/A	N/A		N/A	N/A	N/A	N/A	N/A	N/A	Benign	N/A	N/A	Autism, speech delay	M	No data	50	4.16667	1.1	19
130	N/A	N/A	N/A	N/A		N/A	N/A	N/A	N/A	N/A	N/A	Benign	N/A	N/A	Hyperactive,speech delay,mild convalsion	M	No data	49	4.83333	1.07	17
131	N/A	N/A	N/A	N/A		N/A	N/A	N/A	N/A	N/A	N/A	Benign	N/A	N/A	Autism, speech delay, poor peer response	M	No data	49	3.08333	0.93	12
132	N/A	N/A	N/A	N/A		N/A	N/A	N/A	N/A	N/A	N/A	Benign	N/A	N/A	Speech disorder, aggressive, poor memory	M	No data	51	8.83333	1.28	32
133	N/A	N/A	N/A	N/A		N/A	N/A	N/A	N/A	N/A	N/A	Benign	N/A	N/A	Autism, speech disorder, hyperactive, cosmetics facination. Paternal uncle was mentally impaired and deceased	M	No	51	5.16667	1.12	21
134	Dup	21	12987574	46679698	chr21:12987574-46679698	683	33692125	0.0141509	0	2	No	Pathogenic	Down Syndrome; C21orf59, SON, HLCS, KCNE1, DYRK1A, C21orf2, COL18A1, PCNT, RSPH1, RIPK4, CBS, FTCD, SIK1, COL18A1, CRYAA, AIRE, CSTB	NRIP1, ETS2, COL6A1, ITSN1, PDXK, CCT8, SON, AGPAT3, NCAM2, BRWD1, DYRK1A, TIAM1	Global developmental delay, feeding problem, No toilet training, speech delay,vomiting tendancy, hyperactive, facial dysmorphism present (flat nose, Down's like eyes and body)	F	Yes	44	2.16667	0.82	10
134	Del	9	6673270	6742277	chr9:6673270­6742277	4	69007	0.00471698	0.00020642	2	Yes	VOUS	null	null	Global developmental delay, feeding problem, No toilet training, speech delay,vomiting tendancy, hyperactive, facial dysmorphism present (flat nose, Down's like eyes and body)	F	Yes	44	2.16667	0.82	10
135	Del	15	23113538	23424643	chr15:23113538­23424643	18	311105	0.00471698	0	1	No	VOUS	null	null	Autism, speech delay, developmantal delay, hyperactive	M	No data	48	5.66667	1.03	15
136	Dup	21	12987574	46679698	chr21:12987574-46679698	683	33692125	0.0141509	0	1	No	Pathogenic	Down Syndrome; C21orf59, SON, HLCS, KCNE1, DYRK1A, C21orf2, COL18A1, PCNT, RSPH1, RIPK4, CBS, FTCD, SIK1, COL18A1, CRYAA, AIRE, CSTB	NRIP1, ETS2, COL6A1, ITSN1, PDXK, CCT8, SON, AGPAT3, NCAM2, BRWD1, DYRK1A, TIAM1	Developmental delay, dysmorphic facial appearance, nystigmus, speech delay, low eye contact, eating problem. Family history: mother IQ is low	F	No data	45	4.33333	0.95	15
137	Del	2	68464277	68514828	chr2:68464277­68514828	2	50551	0.00943396	0	1	No	VOUS	null	null	Autism, speech delay, eating problem, sleeping problem, hyperactive	M	No	50	8.16667	1.17	16
138	N/A	N/A	N/A	N/A		N/A	N/A	N/A	N/A	N/A	N/A	Benign	N/A	N/A	Behaviour problem, aggressive, speech delay. restlessness, vomitting tendency, hyperactive, phobic to high sound, vertigo for 4 days, less feeding, lack of socialization, anorexia, dislike crowd	M	Yes	49	6.58333	1.2	21.5
139	Dup	1	154622214	154756293	chr1:154622214­154756293	2	134079	0.00471698	0	1	No	VOUS	null	ADAR	ADHD, without medicine cannot sleep, no toilet training, poor eye contact, poor response, self injurious behaviours, facial dysmorphism present, no speech, aggressive, epilepsy present in 2 years ago but now report is negative.	M	No	50	7.66667	1.22	25
140	Dup	15	57352069	57485748	chr15:57352069­57485748	2	133679	0.00471698	0.00196099	1	No	VOUS	null	null	Convulsion, cyanosis, Jaundice, after birth baby could not cry, convulsion & eye rolling several times daily, mildly icteric	M	No	No data	0.024658	No data	3.5
141	N/A	N/A	N/A	N/A		N/A	N/A	N/A	N/A	N/A	N/A	Benign	N/A	N/A	Restlessness, behaviour abnormality, Sleeping problem, anorexia, eating problem, breathing problem, unusual crying	M	No data	54	7.91667	1.13	20
142	Del	2	47314725	47361198	chr2:47314725­47361198	3	46473	0.00471698	0	1	No	VOUS	null	null	Speech disorder, hyperactive, restlessness, repetitiveness, irritation, asthma, sleeping problem, abnormal communication and socialization. Family history: Paternal cousin has ID	M	No	52	8.5	1.27	29
143	N/A	N/A	N/A	N/A		N/A	N/A	N/A	N/A	N/A	N/A	Benign	N/A	N/A	Intellectual disability, speech delay, hyperactive, behaviour problem, aggressive, no toilet training, sleeping problem	M	No	50	15.3333	1.62	40
144	Del	2	233505099	242065217	chr2:233505099-242065217	219	8560119	0.00471698	0	2	Yes	Pathogenic	2q37 monosomy; KIF1A, COL6A3, NDUFA10, D2HGDH, CAPN10, TWIST2, HDAC4, UGT1A1, AGXT	KIF1A, ATG4B, AGAP1, UBE2F, HDLBP	Syndromic child, developmental delay, yet can not sit, poor neck control, no speech, sleeping problem at night, lack of social response. After birth, 2 days eyes closed. Breathing with oxygen and needed blood transfusion. Pneumonia occurred on 28 days.	F	Yes	42	1	0.68	8
144	Del	1	108051972	108222353	chr1:108051972­108222353	2	170381	0.00471698	0	2	No	VOUS	SLC25A24	null	Syndromic child, developmental delay, yet can not sit, poor neck control, no speech, sleeping problem at night, lack of social response. After birth, 2 days eyes closed. Breathing with oxygen and needed blood transfusion. Pneumonia occurred on 28 days.	F	Yes	42	1	0.68	8
145	Del	16	1142961	1206259	chr16:1142961­1206259	2	63298	0.00471698	0	1	Yes	VOUS	CACNA1H	null	Autism, hyperactivity, speech delay	M	No	50	2.5	1.02	15
146	Del	2	110095298	110225743	chr2:110095298­110225743	4	130445	0.00943396	0.00227062	2	No	VOUS	NPHP1	null	Speech problem, unable to walk, hand flapping, unable to self stand	M	No data	50	2.83333	0.96	16
146	Del	4	138219359	138492867	chr4:138219359­138492867	4	273508	0.00471698	0	2	No	VOUS	null	null	Speech problem, unable to walk, hand flapping, unable to self stand	M	No data	50	2.83333	0.96	16
147	Del	7	14851577	14897194	chr7:14851577­14897194	1	45617	0.00471698	0	1	No	VOUS	null	null	Speech problem, Hyperactivity, social communication poor, aggressive, irritation	M	No data	50	3.41667	1.07	24
148	Del	3	4090587	4167397	chr3:4090587­4167397	1	76810	0.00471698	0.00227062	2	Yes	VOUS	null	null	Developmental delay specially motor delay (poor neck control), lack of response, slight facial dysmorphism present. Family history: maternal cousin speech delay	M	No	43	1.5	0.78	9
148	Del	21	44279594	44331928	chr21:44279594­44331928	3	52334	0.00471698	0	2	Yes	VOUS	C21orf2, AIRE	null	Developmental delay specially motor delay (poor neck control), lack of response, slight facial dysmorphism present. Family history: maternal cousin speech delay	M	No	43	1.5	0.78	9
149	N/A	N/A	N/A	N/A		N/A	N/A	N/A	N/A	N/A	N/A	Benign	N/A	N/A	ADHD, low communication, self speaks, long face, flat eyes	M	No data	52	5.16667	1.23	28
150	N/A	N/A	N/A	N/A		N/A	N/A	N/A	N/A	N/A	N/A	Benign	N/A	N/A	Seizure, hand flapping, hyperactive, cannot walk, epilepsy, aggressive, moderate hearing, right corneal open, jerking head, unusual crying, microcephaly, small face	F	No data	31	2.66667	0.76	6
151	N/A	N/A	N/A	N/A		N/A	N/A	N/A	N/A	N/A	N/A	Benign	N/A	N/A	language repetition, behavioral problem, hyperactive, aggressive low social communication, excessive salivation, cannot follow command, last visible convulsion-3 years back	M	No	53	6.58333	1.21	33
152	Dup	21	12987574	46679698	chr21:12987574-46679698	683	33692125	0.0141509	0	1	No	Pathogenic	Down Syndrome; C21orf59, SON, HLCS, KCNE1, DYRK1A, C21orf2, COL18A1, PCNT, RSPH1, RIPK4, CBS, FTCD, SIK1, COL18A1, CRYAA, AIRE, CSTB	NRIP1, ETS2, COL6A1, ITSN1, PDXK, CCT8, SON, AGPAT3, NCAM2, BRWD1, DYRK1A, TIAM1	Developmental delay,ventricular septal defect (VSD) surgery. He had CHD in early neonatal period and was diagnosed as having large aortic VSD with inlet extension, large PDA, mild TR, severe pulmonary hypertension. She had history of fast breathing, feeding difficulty with failure to thrive, excesssive sweating and repeated LRTI's since neonatal period.	F	No data	41	0.75	0.64	7
152	Dup	2	241851760	241909588	chr2:241851760­241909588	6	57828	0.00471698	0	3	Yes	VOUS	null	null	Developmental delay,ventricular septal defect (VSD) surgery. He had CHD in early neonatal period and was diagnosed as having large aortic VSD with inlet extension, large PDA, mild TR, severe pulmonary hypertension. She had history of fast breathing, feeding difficulty with failure to thrive, excesssive sweating and repeated LRTI's since neonatal period.	F	No data	41	0.75	0.64	7
152	Dup	3	1122625	1355689	chr3:1122625­1355689	3	233064	0.0141509	0.00010321	3	Yes	VOUS	null	null	Developmental delay,ventricular septal defect (VSD) surgery. He had CHD in early neonatal period and was diagnosed as having large aortic VSD with inlet extension, large PDA, mild TR, severe pulmonary hypertension. She had history of fast breathing, feeding difficulty with failure to thrive, excesssive sweating and repeated LRTI's since neonatal period.	F	No data	41	0.75	0.64	7
152	Dup	3	5046132	5247891	chr3:5046132­5247891	4	201759	0.00471698	0	3	Yes	VOUS	null	null	Developmental delay,ventricular septal defect (VSD) surgery. He had CHD in early neonatal period and was diagnosed as having large aortic VSD with inlet extension, large PDA, mild TR, severe pulmonary hypertension. She had history of fast breathing, feeding difficulty with failure to thrive, excesssive sweating and repeated LRTI's since neonatal period.	F	No data	41	0.75	0.64	7
153	N/A	N/A	N/A	N/A		N/A	N/A	N/A	N/A	N/A	N/A	Benign	N/A	N/A	self speak, hyperactive, lack of social communication, sleeping problem	F	No	47	3.83333	1.04	15
154	N/A	N/A	N/A	N/A		N/A	N/A	N/A	N/A	N/A	N/A	Benign	N/A	N/A	Speech Problem, lack of social communication	M	No	49	4.08333	1.04	17
155	N/A	N/A	N/A	N/A		N/A	N/A	N/A	N/A	N/A	N/A	Benign	N/A	N/A	Impaired language devlopment, restlessness and hyperactivity, repeatitiveness, attention deficiency, poor performance in school, can read but does not want to write, irrelevant talking. Family history: Maternal uncle has low IQ	M	No	50	5.08333	1.11	17
156	N/A	N/A	N/A	N/A		N/A	N/A	N/A	N/A	N/A	N/A	Benign	N/A	N/A	Devlopmental delay,Speech delay, ADHD, head banging, facial dysmorphism present (flat nose, feet and hand anomaly,short stuture,ear anomaly)	M	No	47	8.66667	1.04	16
157	Del	9	28644717	28710400	chr9:28644717­28710400	2	65683	0.00471698	0.000309629	1	No	VOUS	null	null	Autism, speech problem, self blabbering,repetitiveness. Family history: paternal uncle is NDD patient	M	Yes	50	3.66667	0.96	13
158	N/A	N/A	N/A	N/A		N/A	N/A	N/A	N/A	N/A	N/A	Benign	N/A	N/A	ADHD, histrionic personality disorder, hand flapping	M	No data	52	4	1.08	18
159	Del	2	154077277	158596423	chr2:154077277-158596423	70	4519147	0.00471698	0	2	No	Likely Pathogenic	ACVR1	KCNJ3, NR4A2, ACVR1	Intellectual disability, ADHD, speech delay, involuntary movement, abnormal behaviour, self injurious behaviour, aggressive. History of epilipsy two times (25th may 2019 & 10th june 2019). At 6 months of age, patient suffered in Pneumonia, Facial appearance: Normal	M	No	50	13.3333	1.44	33
159	Dup	10	46163753	46606240	chr10:46163753­46606240	17	442487	0.00943396	0.000516049	2	No	VOUS	null	null	Intellectual disability, ADHD, speech delay, involuntary movement, abnormal behaviour, self injurious behaviour, aggressive. History of epilipsy two times (25th may 2019 & 10th june 2019). At 6 months of age, patient suffered in Pneumonia, Facial appearance: Normal	M	No	50	13.3333	1.44	33
160	N/A	N/A	N/A	N/A		N/A	N/A	N/A	N/A	N/A	N/A	Benign	N/A	N/A	developmental delay (can't walk, speech delay, unable to stand), hypotonic, facial dismorphism present	M	No	54	1.83333	0.98	18
161	N/A	N/A	N/A	N/A		N/A	N/A	N/A	N/A	N/A	N/A	Benign	N/A	N/A	Intellectual disability, aggressive and violent behaviour for last 3 days when meet with doctor, urination in the bed and room for 4 month, last one month though trained but purposefully toilet on bed, attention difficiency, social commonication poor, self smiling, self talking, restlessnes, repetitive talk. Family history: Father and paternal uncle is suffering from psychiatric disease.	M	No data	54	9	1.44	35
162	N/A	N/A	N/A	N/A		N/A	N/A	N/A	N/A	N/A	N/A	Benign	N/A	N/A	Intellectual disability, poor memory, poor performance in school, repetitive or restrictive behaviour, poor attention. Fmily History: elder sister suffering from intellectual disability	M	No data	53	11.5	1.48	52
163	Dup	13	51816467	52060668	chr13:51816467­52060668	8	244201	0.00471698	0	1	No	VOUS	ALG11	null	No speech, hyperactive, unusual walking. Family history: Mother is hyperactive	F	No	51	3.16667	1.1	25
164	Del	7	111480650	111570485	chr7:111480650­111570485	1	89835	0.00471698	0.00227062	2	No	VOUS	null	null	Autism, speech delay, hyperactive, fear crowd, irritated, aggressive	M	No data	53	3.16667	0.97	13
164	Dup	15	100206059	100603074	chr15:100206059­100603074	11	397015	0.00471698	0.00020642	2	Yes	VOUS	LINS1	null	Autism, speech delay, hyperactive, fear crowd, irritated, aggressive	M	No data	53	3.16667	0.97	13
165	N/A	N/A	N/A	N/A		N/A	N/A	N/A	N/A	N/A	N/A	Benign	N/A	N/A	Developmental delay, aggressive, forgetful/absent minded, learning deficiency, speech problem, hyperactive, self injurious behaviour (some time).	M	No data	53	9.83333	1.37	40
166	N/A	N/A	N/A	N/A		N/A	N/A	N/A	N/A	N/A	N/A	Benign	N/A	N/A	developmental delay	F	No data	49	0.666667	0.86	6.5
167	N/A	N/A	N/A	N/A		N/A	N/A	N/A	N/A	N/A	N/A	Benign	N/A	N/A	Autism, impaired language devlopment, restlessness and hyperactivity, repetitive and restrictive behaviour, stereotype hand movement	M	Yes	55	10.4167	1.25	23
168	N/A	N/A	N/A	N/A		N/A	N/A	N/A	N/A	N/A	N/A	Benign	N/A	N/A	Autism, speech & toilet problem, aggressive, irritation, hyperactive, allergic	M	No data	51	4.16667	1	17
169	N/A	N/A	N/A	N/A		N/A	N/A	N/A	N/A	N/A	N/A	Benign	N/A	N/A	low level social response aggressive, irritation, hyperactive, irrelevant talking, behavior abnormal	F	Yes	45	5.66667	0.99	14
170	N/A	N/A	N/A	N/A		N/A	N/A	N/A	N/A	N/A	N/A	Benign	N/A	N/A	Cerebral pulsy, diabetes, retinal problem, intellectual disability, behavioral problem, pneumonia at 15y of age, earlier upto 10 years liquid feeding, sleeping problem, facial dismorphism present (microcephaly, eye and teeth anomaly). Family history: positive	M	No data	50	23.6667	1.54	63
171	N/A	N/A	N/A	N/A		N/A	N/A	N/A	N/A	N/A	N/A	Benign	N/A	N/A	Autism, speech delay, self injurious behaviour, aggressive, developmental delay, hypothyroidism, history of convulsion positive.	F	Yes	50	5.41667	1.16	20
172	N/A	N/A	N/A	N/A		N/A	N/A	N/A	N/A	N/A	N/A	Benign	N/A	N/A	Speech delay, cognitive delay ,microcephaly	F	No data	No data	2.91667	No data	No data
173	N/A	N/A	N/A	N/A		N/A	N/A	N/A	N/A	N/A	N/A	Benign	N/A	N/A	Speech problem, behavioural problem, lack of social communication, hyperactive	M	No data	52	4.08333	1.02	16
174	N/A	N/A	N/A	N/A		N/A	N/A	N/A	N/A	N/A	N/A	Benign	N/A	N/A	Hyperactive, speech delay, aggressive behaviour, irretation, repetitive word, less interaction, sleeping problem	M	Yes	49	4.16667	1.02	14
175	N/A	N/A	N/A	N/A		N/A	N/A	N/A	N/A	N/A	N/A	Benign	N/A	N/A	ADHD, developmental delay, fear of vehicle,salivation, behavioural problem, aggressive, speech problem, walking problem, hearing impairment, febrile convulsion, cognitive delay. Family history: paternal grandfather is mentally sick, speech problem	M	Yes	48	6.75	1.1	21
176	Dup	10	27878162	28020518	chr10:27878162­28020518	4	142356	0.00471698	0	1	No	VOUS	ARMC4	null	Autism. History: elder brother walked delayed	M	No data	53	7.91667	1.21	23
177	Dup	2	543548	1393199	chr2:543548­1393199	14	849651	0.00471698	0	1	Yes	VOUS	null	null	Autism, impaired language development, poor social communication skill, temper tantrum, aggressive behaviour, sleeping problem. Family history: cousin has autism	M	No data	49	5.08333	1.05	15
178	Del	15	22600363	28760485	chr15:22600363-28760485	188	6160123	0.0141509	0	1	No	Likely Pathogenic	PWS/AS; UBE3A, GABRB3, MAGEL2	GABRB3, CYFIP1, UBE3A, HERC2, GABRA5	Spastic Quadriplegia/CP, global developmental delay,specch problem, can not sit with support, CT scan of brain: Atrophy ventricular dialation, Dysmorphic face	M	No data	44	1.75	0.79	11
179	Del	11	40455218	40657929	chr11:40455218­40657929	1	202711	0.00471698	0.00010321	1	No	VOUS	null	LRRC4C	Autism, Finger movement,corner eye, flat fcet (elder maternal uncle),gets excited if doesn't get anything wanted,impaired language development,poor social communication skill,streotyped hand movement,reatrictive and repetitive behaviour .	F	No data	50	4.91667	1.05	14
180	Del	2	147941185	148078393	chr2:147941185­148078393	4	137208	0.00471698	0	7	No	VOUS	ORC4	null	Down syndrome,less hearing response,squint,Rt sided weakness.	F	No data	42	1	0.74	9
180	Del	2	188878330	189007931	chr2:188878330­189007931	5	129601	0.00471698	0.00010321	7	No	VOUS	COL3A1	null	Down syndrome,less hearing response,squint,Rt sided weakness.	F	No data	42	1	0.74	9
180	Del	9	77205394	77402102	chr9:77205394­77402102	1	196708	0.00471698	0	7	No	VOUS	null	null	Down syndrome,less hearing response,squint,Rt sided weakness.	F	No data	42	1	0.74	9
180	Del	14	87950752	87993147	chr14:87950752­87993147	2	42395	0.00471698	0	7	No	VOUS	GALC	null	Down syndrome,less hearing response,squint,Rt sided weakness.	F	No data	42	1	0.74	9
180	Del	18	70043778	70176821	chr18:70043778­70176821	1	133043	0.00471698	0	7	No	VOUS	RTTN	null	Down syndrome,less hearing response,squint,Rt sided weakness.	F	No data	42	1	0.74	9
180	Del	21	46363900	46443821	chr21:46363900­46443821	2	79921	0.00943396	0.00010321	7	Yes	VOUS	PCNT	null	Down syndrome,less hearing response,squint,Rt sided weakness.	F	No data	42	1	0.74	9
180	Dup	5	560361	625182	chr5:560361­625182	4	64821	0.00471698	0	7	Yes	VOUS	null	null	Down syndrome,less hearing response,squint,Rt sided weakness.	F	No data	42	1	0.74	9
181	Del	1	108897058	108963196	chr1:108897058­108963196	2	66138	0.00471698	0	5	No	VOUS	GPSM2	null	Global developmental delay, No h/o seizure, squint, dysmorphic face, walking problem, possible hypotonia, microcephaly, swallowing problem, sleeping problem	F	Yes	43	2.16667	0.81	8
181	Del	1	228333294	228472770	chr1:228333294­228472770	11	139476	0.00471698	0	5	No	VOUS	HIST3H3	null	Global developmental delay, No h/o seizure, squint, dysmorphic face, walking problem, possible hypotonia, microcephaly, swallowing problem, sleeping problem	F	Yes	43	2.16667	0.81	8
181	Del	2	47445540	47476565	chr2:47445540­47476565	1	31025	0.00471698	0	5	No	VOUS	null	null	Global developmental delay, No h/o seizure, squint, dysmorphic face, walking problem, possible hypotonia, microcephaly, swallowing problem, sleeping problem	F	Yes	43	2.16667	0.81	8
181	Del	9	136993090	137067808	chr9:136993090­137067808	9	74718	0.00471698	0	5	Yes	VOUS	null	ABCA2	Global developmental delay, No h/o seizure, squint, dysmorphic face, walking problem, possible hypotonia, microcephaly, swallowing problem, sleeping problem	F	Yes	43	2.16667	0.81	8
181	Del	10	43077059	43119750	chr10:43077059­43119750	4	42691	0.00943396	0	5	No	VOUS	RET	null	Global developmental delay, No h/o seizure, squint, dysmorphic face, walking problem, possible hypotonia, microcephaly, swallowing problem, sleeping problem	F	Yes	43	2.16667	0.81	8
182	Del	2	165992388	166079596	chr2:165992388-166079596	1	87209	0.00471698	0	12	No	Pathogenic	SCN1A	null	Global developmental delay (poor neck control, can not sit, walk, speech delay), cerebral palsy, at the age of 5 months epilepsy starts, history of frequent infantile spasm, flexor spasm, sleeping problem, eating problem (only liquid food), restlessness, crying non stop, drooling of saliva. Her elder brother deceased at the age of 8 months after suffering from pneumonia. He also had delay develop…	F	No data	46	3.33333	No data	12
182	Del	1	228337055	228374591	chr1:228337055­228374591	2	37536	0.00471698	0	12	No	VOUS	null	null	Global developmental delay (poor neck control, can not sit, walk, speech delay), cerebral palsy, at the age of 5 months epilepsy starts, history of frequent infantile spasm, flexor spasm, sleeping problem, eating problem (only liquid food), restlessness, crying non stop, drooling of saliva. Her elder brother deceased at the age of 8 months after suffering from pneumonia. He also had delay develop…	F	No data	46	3.33333	No data	12
182	Del	2	21137711	21171670	chr2:21137711­21171670	1	33959	0.00471698	0	12	No	VOUS	null	null	Global developmental delay (poor neck control, can not sit, walk, speech delay), cerebral palsy, at the age of 5 months epilepsy starts, history of frequent infantile spasm, flexor spasm, sleeping problem, eating problem (only liquid food), restlessness, crying non stop, drooling of saliva. Her elder brother deceased at the age of 8 months after suffering from pneumonia. He also had delay develop…	F	No data	46	3.33333	No data	12
182	Del	2	189036662	189159234	chr2:189036662­189159234	2	122572	0.00471698	0	12	No	VOUS	null	null	Global developmental delay (poor neck control, can not sit, walk, speech delay), cerebral palsy, at the age of 5 months epilepsy starts, history of frequent infantile spasm, flexor spasm, sleeping problem, eating problem (only liquid food), restlessness, crying non stop, drooling of saliva. Her elder brother deceased at the age of 8 months after suffering from pneumonia. He also had delay develop…	F	No data	46	3.33333	No data	12
182	Del	4	986676	1025223	chr4:986676­1025223	3	38547	0.00471698	0	12	Yes	VOUS	IDUA	null	Global developmental delay (poor neck control, can not sit, walk, speech delay), cerebral palsy, at the age of 5 months epilepsy starts, history of frequent infantile spasm, flexor spasm, sleeping problem, eating problem (only liquid food), restlessness, crying non stop, drooling of saliva. Her elder brother deceased at the age of 8 months after suffering from pneumonia. He also had delay develop…	F	No data	46	3.33333	No data	12
182	Del	5	112746558	112780327	chr5:112746558­112780327	3	33769	0.00943396	0	12	No	VOUS	null	APC	Global developmental delay (poor neck control, can not sit, walk, speech delay), cerebral palsy, at the age of 5 months epilepsy starts, history of frequent infantile spasm, flexor spasm, sleeping problem, eating problem (only liquid food), restlessness, crying non stop, drooling of saliva. Her elder brother deceased at the age of 8 months after suffering from pneumonia. He also had delay develop…	F	No data	46	3.33333	No data	12
182	Del	5	132579330	132616131	chr5:132579330­132616131	1	36801	0.00471698	0	12	No	VOUS	RAD50	null	Global developmental delay (poor neck control, can not sit, walk, speech delay), cerebral palsy, at the age of 5 months epilepsy starts, history of frequent infantile spasm, flexor spasm, sleeping problem, eating problem (only liquid food), restlessness, crying non stop, drooling of saliva. Her elder brother deceased at the age of 8 months after suffering from pneumonia. He also had delay develop…	F	No data	46	3.33333	No data	12
182	Del	8	47705100	47972909	chr8:47705100­47972909	6	267809	0.00471698	0	12	No	VOUS	null	PRKDC	Global developmental delay (poor neck control, can not sit, walk, speech delay), cerebral palsy, at the age of 5 months epilepsy starts, history of frequent infantile spasm, flexor spasm, sleeping problem, eating problem (only liquid food), restlessness, crying non stop, drooling of saliva. Her elder brother deceased at the age of 8 months after suffering from pneumonia. He also had delay develop…	F	No data	46	3.33333	No data	12
182	Del	8	144474963	144515246	chr8:144474963­144515246	6	40283	0.00471698	0.00010321	12	Yes	VOUS	RECQL4	null	Global developmental delay (poor neck control, can not sit, walk, speech delay), cerebral palsy, at the age of 5 months epilepsy starts, history of frequent infantile spasm, flexor spasm, sleeping problem, eating problem (only liquid food), restlessness, crying non stop, drooling of saliva. Her elder brother deceased at the age of 8 months after suffering from pneumonia. He also had delay develop…	F	No data	46	3.33333	No data	12
182	Del	9	15578865	15860433	chr9:15578865­15860433	4	281568	0.00471698	0.00020642	12	No	VOUS	null	null	Global developmental delay (poor neck control, can not sit, walk, speech delay), cerebral palsy, at the age of 5 months epilepsy starts, history of frequent infantile spasm, flexor spasm, sleeping problem, eating problem (only liquid food), restlessness, crying non stop, drooling of saliva. Her elder brother deceased at the age of 8 months after suffering from pneumonia. He also had delay develop…	F	No data	46	3.33333	No data	12
182	Del	16	1486388	1551286	chr16:1486388­1551286	4	64898	0.00471698	0	12	Yes	VOUS	IFT140, TELO2	null	Global developmental delay (poor neck control, can not sit, walk, speech delay), cerebral palsy, at the age of 5 months epilepsy starts, history of frequent infantile spasm, flexor spasm, sleeping problem, eating problem (only liquid food), restlessness, crying non stop, drooling of saliva. Her elder brother deceased at the age of 8 months after suffering from pneumonia. He also had delay develop…	F	No data	46	3.33333	No data	12
182	Del	21	46388338	46436996	chr21:46388338­46436996	2	48658	0.00943396	0	12	Yes	VOUS	PCNT	null	Global developmental delay (poor neck control, can not sit, walk, speech delay), cerebral palsy, at the age of 5 months epilepsy starts, history of frequent infantile spasm, flexor spasm, sleeping problem, eating problem (only liquid food), restlessness, crying non stop, drooling of saliva. Her elder brother deceased at the age of 8 months after suffering from pneumonia. He also had delay develop…	F	No data	46	3.33333	No data	12
183	Del	5	103710618	103780611	chr5:103710618­103780611	1	69993	0.00471698	0	1	No	VOUS	null	null	Global developmental delay (speech delay, no neck control, can not sit, walk), hand flapping, salivavation, hypotonic, cerebral palsy	F	No	45	3.58333	0.89	11
184	Del	17	34815552	36249430	chr17:34815552-36249430	76	1433879	0.00471698	0	1	No	Likely Pathogenic	PEX12	AP2B1	Low level autism, epilepsy, ADHD, club foot, tempur,tantrum, speech delay, self smiling, aggressive, poor response, poor peer relationship, admitted to NICU at the age of 4d due to convulsion for 2 days, again hospitalized at 15 day of age due to cold attack, sleeping problem. Family history: paternal cousin hyperactive, father had seizure during childhood	M	No	48	3.41667	0.93	14
185	Del	2	68464277	68526141	chr2:68464277­68526141	2	61864	0.00943396	0	2	No	VOUS	null	null	Autism, impaired language development, ADHD, temper tantrum, self injurious behavior. Family history: mothers paternal cousin's daughter ismentally retarded	M	No	48	3.91667	1	15
185	Dup	9	39454979	42115162	chr9:39454979­42115162	76	2660183	0.0141509	0	2	No	VOUS	null	null	Autism, impaired language development, ADHD, temper tantrum, self injurious behavior. Family history: mothers paternal cousin's daughter ismentally retarded	M	No	48	3.91667	1	15
186	Del	10	133426867	133563165	chr10:133426867­133563165	9	136298	0.00471698	0.00309629	2	Yes	VOUS	null	null	Developmental delay, speech delay, growth retardation, mental retardation, lack of fine tuning, slightly obese, movement was less during pregnancy and after birth. Family history: maternal cousin had delayed speech	M	No	55	6.08333	1.03	21
186	Dup	16	21825552	22403142	chr16:21825552­22403142	20	577590	0.00471698	0.000309629	2	No	VOUS	Recurrent 16p12.1 microdeletion (neurodevelopmental susceptibility locus)	null	Developmental delay, speech delay, growth retardation, mental retardation, lack of fine tuning, slightly obese, movement was less during pregnancy and after birth. Family history: maternal cousin had delayed speech	M	No	55	6.08333	1.03	21
187	N/A	N/A	N/A	N/A		N/A	N/A	N/A	N/A	N/A	N/A	Benign	N/A	N/A	Speech delay, behavioural disorder, mental retardation, aggressive, poor eye contact,learning difficulties, forget ness, possible microcephaly, hyperactive, sleeping problem (take medicine). 1 younger sister is same (delay development)	F	No	51	13.75	1.39	29
188	N/A	N/A	N/A	N/A		N/A	N/A	N/A	N/A	N/A	N/A	Benign	N/A	N/A	Developmental delay, dpeech delay, torticollis, syndactyly, unable to sit properly, syndromic (small forehead)	M	No	44	1	0.69	10
189	Dup	12	33672018	34662706	chr12:33672018­34662706	7	990688	0.00943396	0.0020642	1	No	VOUS	null	null	Autism	M	No data	54	10.3333	1.44	42
190	Dup	3	196004758	196089324	chr3:196004758­196089324	2	84566	0.00471698	0.00010321	1	Yes	VOUS	TFRC	null	Autism	M	No data	52	8.16667	1.29	25
191	Del	13	52461155	52624611	chr13:52461155­52624611	5	163456	0.00471698	0	2	No	VOUS	null	null	Developmental delay	M	No data	51	4.16667	0.98	23
191	Del	14	106165363	106490002	chr14:106165363­106490002	56	324639	0.00471698	0.00722469	2	Yes	VOUS	null	null	Developmental delay	M	No data	51	4.16667	0.98	23
192	Del	2	136814111	136852465	chr2:136814111­136852465	1	38354	0.00471698	0	2	No	VOUS	null	null	Developmental delay	M	No data	48	2.08333	0.78	12
192	Dup	8	2084819	2223287	chr8:2084819­2223287	3	138468	0.00471698	0	2	Yes	VOUS	null	null	Developmental delay	M	No data	48	2.08333	0.78	12
193	N/A	N/A	N/A	N/A		N/A	N/A	N/A	N/A	N/A	N/A	Benign	N/A	N/A	Autism	F	No data	50	2.66667	0.9	16
194	N/A	N/A	N/A	N/A		N/A	N/A	N/A	N/A	N/A	N/A	Benign	N/A	N/A	poor communication skill, drooling of saliva, temper tantrums, restrictive and repetitive activity, polydactily, congenital hernia, mild intellectual disability, slightly delayed development, First issue of a non cansanguineous marriage,	M	No	50	7.25	1.17	20
195	Del	3	130457889	130525891	chr3:130457889­130525891	2	68002	0.00471698	0	1	No	VOUS	null	null	Autism	M	No data	56	19.9167	1.67	60
196	N/A	N/A	N/A	N/A		N/A	N/A	N/A	N/A	N/A	N/A	Benign	N/A	N/A	Autism, speech delay ,Hyperactivity, restlessness, hand flapping	M	Yes	51	4.25	1.15	21
197	Del	2	46484492	46531607	chr2:46484492­46531607	1	47115	0.00471698	0	4	No	VOUS	null	null	Impaired language Development, repetitive and restrictive behaviour	M	No data	52	4.33333	1.11	18
197	Del	8	12140019	12402017	chr8:12140019­12402017	16	261998	0.00471698	0	4	No	VOUS	null	null	Impaired language Development, repetitive and restrictive behaviour	M	No data	52	4.33333	1.11	18
197	Dup	1	247156187	247757569	chr1:247156187­247757569	30	601382	0.00471698	0.00010321	4	Yes	VOUS	null	null	Impaired language Development, repetitive and restrictive behaviour	M	No data	52	4.33333	1.11	18
197	Dup	3	47974682	48382460	chr3:47974682­48382460	17	407778	0.00471698	0.00010321	4	No	VOUS	null	MAP4	Impaired language Development, repetitive and restrictive behaviour	M	No data	52	4.33333	1.11	18
198	N/A	N/A	N/A	N/A		N/A	N/A	N/A	N/A	N/A	N/A	Benign	N/A	N/A	ADHD, hyperactive, speech delay, low eye contact, repetative behavior, full term baby (LUCS), cried 2 minutes later after delivery,	M	No data	52	10.4167	1.37	35
199	Dup	9	39086089	42844580	chr9:39086089­42844580	102	3758491	0.0141509	0	1	No	VOUS	null	null	Global developmental delay, hyperactive, speech delay, seizure, behavioural problem, epilipsy	M	No	58	18.9167	0.86	56
200	Dup	10	46080079	46568746	chr10:46080079­46568746	14	488667	0.00943396	0	2	No	VOUS	null	null	Autism,very few meaningfull word	F	No	49	6	1.12	20
200	Dup	12	33895296	34690934	chr12:33895296­34690934	6	795638	0.00943396	0.00237383	2	No	VOUS	null	null	Autism,very few meaningfull word	F	No	49	6	1.12	20
201	Del	12	4909652	5045880	chr12:4909652­5045880	4	136228	0.00471698	0	1	Yes	VOUS	null	null	Developmental delay (can not walk with support yet), feeding difficulty, Sleeping problem, facial dismorphism present (large prominent fore head, brown eye), lack of subcutaneous fat, joint hypermobility, hyperelasticity of Skin. Family history: Paternal uncle had autism	M	No data	45	0.833333	0.65	5.5
202	N/A	N/A	N/A	N/A		N/A	N/A	N/A	N/A	N/A	N/A	Benign	N/A	N/A	ADHD, speech delay, seizure history only once, continously crying, poor social interaction	M	No data	51	3.66667	1.02	17
203	Del	16	84465116	84512502	chr16:84465116­84512502	3	47386	0.00471698	0	1	Yes	VOUS	null	null	Autism, speech delay, premature baby (6 months and 2 days). sibling=3, 1st F, 2nd F and 3rd M. All are normal.	M	No data	51	10.0833	1.34	No data
204	Dup	5	179286365	179506176	chr5:179286365­179506176	4	219811	0.00471698	0.000309629	1	Yes	VOUS	null	null	Autism, no speech, hyperactive, mother had the history of abortion at 3 months age. 1 healthy sibling who is 8 years old	M	No data	No data	10.9167	No data	No data
205	N/A	N/A	N/A	N/A		N/A	N/A	N/A	N/A	N/A	N/A	Benign	N/A	N/A	Autism, global developmental delay (can not walk independently, no speech), perinatal asphexia, convulsion at 4 day persist up to 6M	F	No data	No data	13.3333	No data	No data
206	Del	1	206062644	206094677	chr1:206062644­206094677	2	32033	0.00471698	0	3	No	VOUS	null	null	Autism	M	No data	47	7.25	1.2	23
206	Dup	2	45150768	45817693	chr2:45150768­45817693	9	666925	0.00471698	0.000722469	3	No	VOUS	null	PRKCE	Autism	M	No data	47	7.25	1.2	23
206	Dup	12	131057770	131629048	chr12:131057770­131629048	13	571278	0.00471698	0.00020642	3	Yes	VOUS	null	null	Autism	M	No data	47	7.25	1.2	23
207	Dup	15	31741320	32222899	chr15:31741320­32222899	6	481579	0.0141509	0.00670864	1	No	VOUS	15q13.3_microdeletion_syndrome	null	Autism, regression of speech after 2 years	M	No data	50	3	0.95	19
208	Dup	2	110095298	110225743	chr2:110095298­110225743	4	130445	0.00943396	0.00258025	2	No	VOUS	NPHP1	null	Autism, Speech and language delay, perinatal asfexia	M	No data	54.5	12.1667	1.61	59
208	Dup	17	50606066	50684862	chr17:50606066­50684862	3	78796	0.00471698	0	2	No	VOUS	CACNA1G	null	Autism, Speech and language delay, perinatal asfexia	M	No data	54.5	12.1667	1.61	59
209	Del	16	78230382	78353407	chr16:78230382­78353407	2	123025	0.00943396	0.0010321	2	No	VOUS	WWOX	null	Autism, developmental delay (walk at 20 months of age)	M	No data	50	6	0.45	18
209	Dup	1	235240426	235552232	chr1:235240426­235552232	15	311806	0.00471698	0.000309629	2	No	VOUS	B3GALNT2, TBCE	ARID4B	Autism, developmental delay (walk at 20 months of age)	M	No data	50	6	0.45	18
210	Del	16	78230382	78353407	chr16:78230382­78353407	2	123025	0.00943396	0.0010321	1	No	VOUS	WWOX	null	Autism, developmental delay (walk at 20 months)	M	No data	52	6	0.49	24
211	N/A	N/A	N/A	N/A		N/A	N/A	N/A	N/A	N/A	N/A	Benign	N/A	N/A	Autism, regression of speech and language	F	No data	46	10	1.21	20
212	Dup	1	54599307	54782431	chr1:54599307­54782431	7	183124	0.00471698	0.00020642	1	No	VOUS	null	null	Autism, speech and language delay, hyperactive	M	No data	No data	10	No data	No data

## Sheet: S T2
Supplementary Table 2 History of patients' clinical conditions and associated medical investigation
Patients’ recruitment area	Total	%
Patients from city area	92	43.4
Patients from rural area	120	56.6
Mode of delivery/childbirth
Lower uterine segment Cesarean section (LUCS)	126	59.43
Normal Vaginal Delivery (NVD)	24	11.32
Missing data	62	29.25
Term/Preterm
Term	87	41.04
Preterm	30	14.15
Missing data	95	44.81
Perinatal complication
Hypoxia	29	13.68
No complication	66	31.13
Missing data	117	55.19
Percentage of specific instrumental examinations			Abnormal finding	Normal finding
EEG (Missing data in 146 patients)	56	26.42	13	43
MRI (Missing data in 182 patients)	24	11.32	5	19
CT (Missing data in 181 patients)	25	11.79	7	18
Brain Ultrasonography (Missing data in 203 patients)	9	4.25	2	7

## Sheet: ST3
Supplementary Table 3 List of patients carrying both pathogenic and VOUS
SI No.	Sex	Classification	CNV Type	Total CNV	Genomic Coordinate (hg 38)	Size (bp)	Affected (genes)	BD frequency (n=212)	Canada control frequency (n=9689)
1	M	Pathogenic	del	2	chr4:35031-4878160	4843130	155	0.00472	0
		VOUS	dup		chr1:148479824-149103539	623715	15	0.00472	0
2	M	Likely Pathogenic	dup	2	chr15:23443796-28289373	4845577	147	0.00943	0
		VOUS	dup		chr16:519558-580871	61313	9	0.00472	0
15	F	Likely Pathogenic	dup	3	chr14:90576835-106816816	16239981	626	0.00472	0
		VOUS	del		chr9:10260743-10298970	38227	1	0.00472	0.0001
		VOUS	dup		chr15:31737244-32222899	485655	6	0.01415	0.00671
19	M	Pathogenic	del	2	chr15:22838642-28314382	5475741	170	0.01415	0
		VOUS	del		chr7:64065216-64324069	258854	23	0.00472	0.00052
79	M	Pathogenic (terminal)	dup	2	chr17:151597-11392231	11240635	414	0.00472	0
		VOUS	del		chr11:132732627-135075226	2342600	32	0.00472	0
107	F	Pathogenic	del	2	chr7:73294506-74715504	1420999	40	0.00472	0
		VOUS	dup		chr6:53646764-53756301	109538	1	0.00472	0
134	F	Pathogenic	dup	2	chr21:12987574-46679698	33692125	683	0.01415	0
		VOUS	del		chr9:6673271-6742277	69007	4	0.00472	0.00021
144	F	Pathogenic	del	2	chr2:233505099-242065217	8560119	219	0.00472	0
		VOUS	del		chr1:108051973-108222353	170381	2	0.00472	0
159	M	Likely Pathogenic	del	2	chr2:154077277-158596423	4519147	70	0.00472	0
		VOUS	dup		chr10:46163754-46606240	442487	17	0.00943	0.00052
152	F	Pathogenic	dup	4	chr21:12987573-46679698	33692125	683	0.01415	0
		VOUS	dup		chr2:241851760-241909588	57828	6	0.00472	0
		VOUS	dup		chr3:1122625-1355689	233064	3	0.01415	0.0001
		VOUS	dup		chr3:5046132-5247891	201759	4	0.00472	0
182	F	Pathogenic	del	12	chr2:165992387-166079596	87209	1	0.00472	0
		VOUS	del		chr1:228337055-228374591	37536	2	0.00472	0
		VOUS	del		chr2:21137711-21171670	33959	1	0.00472	0
		VOUS	del		chr2:189036662-189159234	122572	2	0.00472	0
		VOUS	del		chr4:986676-1025223	38547	3	0.00472	0
		VOUS	del		chr5:112746558-112780327	33769	3	0.00943	0
		VOUS	del		chr5:132579330-132616131	36801	1	0.00472	0
		VOUS	del		chr8:47705100-47972909	267809	6	0.00472	0
		VOUS	del		chr8:144474963-144515246	40283	6	0.00472	0.0001
		VOUS	del		chr9:15578865-15860433	281568	4	0.00472	0.00021
		VOUS	del		chr16:1486388-1551286	64898	4	0.00472	0
		VOUS	del		chr21:46388338-46436996	48658	2	0.00943	0

## Sheet: ST4
Supplementary Table 4 ddPCR validation information
Sample ID	CNV type	Chromosomal band	Chromosomal position (hg38)	CNV validation probe	log intensity data supports true/false CNV
22	dup	15q11.2q13.1	chr15:23443797-28289373	SNHG14 (Hs05375107_cn)	True CNV
34	dup	11q23.2q24.2	chr11:114071597-125513912	PKNOX2 (Hs03289418_cn)	True CNV
39	del	15q11.2q13.1	chr15:22838642-28314382	SNHG14 (Hs05375107_cn)	True CNV
55	del	15q11.2q13.1	chr15:22777709-28736935	SNHG14 (Hs05375107_cn)	True CNV
122	dup	15q11.2q13.1	chr15:23370969-28371148	SNHG14 (Hs05375107_cn)	True CNV
156	dup	21q11.1q22.3	chr21:12987574-46679698	TSPEAR (Hs02835328_cn)	True CNV
158	dup	21q11.1q22.3	chr21:12987574-46679698	TSPEAR (Hs02835328_cn)	True CNV
174	dup	21q11.1q22.3	chr21:12987574-46679698	TSPEAR (Hs02835328_cn)	True CNV
7	del	15q13.2	chr15:30073260-30831032	CHRFAM7A (Hs04189909_cn)	False CNV

## Sheet: ST5
Supplementary Table 5 List of imprinted genes disrupted by LOH
SampleID	Parents' marital status	Chr	Start (hg38)	End (hg38)	Length	CNV region (hg38)	CNV Type	Freqlocal	Imprinted gene	Origin of imprinting	Pathogenicity
76	Consanguineous	1	858952	8951663	8092711	chr1:858952-8951663	LOH	0.00471698	TP73	Maternal	VOUS
146	Unknown	1	67128369	71049286	3920917	chr1:67128369-71049286	LOH	0.00471698	DIRAS3	Paternal	VOUS
33	Consanguineous	2	79374212	87476688	8102476	chr2:79374212-87476688	LOH	0.00471698	LRRTM1	Paternal	VOUS
175	Consanguineous	4	87902491	90163266	2260775	chr4:87902491-90163266	LOH	0.00471698	NAP1L5	Paternal	VOUS
102	Unknown	5	135238542	141919879	6681337	chr5:135238542-141919879	LOH	0.00471698	VTRNA2-1	Paternal	VOUS
102	Unknown	6	4391241	11877843	7486602	chr6:4391241-11877843	LOH	0.00471698	ADTRP	Maternal	VOUS
43	Consanguineous	6	143745784	146889187	3143403	chr6:143745784-146889187	LOH	0.00471698	PLAGL1; HYMAI	Paternal; Paternal	VOUS
81	Consanguineous	7	25281237	28210863	2929626	chr7:25281237-28210863	LOH	0.00471698	HOXA4	Maternal	VOUS
81	Consanguineous	7	36105513	44143834	8038321	chr7:36105513-44143834	LOH	0.00943396	GLI3; HECW1	Paternal; Paternal	VOUS
169	Consanguineous	7	40885398	44209121	3323723	chr7:40885398-44209121	LOH	0.00943396	GLI3 HECW1	Paternal; Paternal	VOUS
187	Non-consanguineous	8	139648120	142857805	3209685	chr8:139648120-142857805	LOH	0.00471698	KCNK9; PEG13	Maternal; Paternal	VOUS
172	Unknown	9	1908927	8709838	6800911	chr9:1908927-8709838	LOH	0.00471698	GLIS3	Paternal	VOUS
6	Non-consanguineous	11	32389058	32435360	7934665	chr11:32389058-32435360	LOH	0.00943396	WT1	Paternal	VOUS
31	Unknown	11	110060489	114002832	3942343	chr11:110060489-114002832	LOH	0.0141509	ZC3H12C	Paternal	VOUS
81	Consanguineous	11	30722058	34890604	4168546	chr11:30722058-34890604	LOH	0.00943396	WT1-AS; WT1	Paternal; Paternal	VOUS
81	Consanguineous	11	103440123	113399236	9959113	chr11:103440123-113399236	LOH	0.0141509	ZC3H12C	Paternal	VOUS
112	Consanguineous	11	2798065	5225832	2427767	chr11:2798065-5225832	LOH	0.00471698	OSBPL5; KCNQ1DN; SLC22A18; CDKN1C; PHLDA2; KCNQ1	Maternal; Maternal; Maternal, Maternal; Maternal; Maternal	VOUS
169	Consanguineous	11	190567	5213781	5023214	chr11:190567-5213781	LOH	0.00471698	KCNQ1OT1; OSBPL5; KCNQ1DN; H19; SLC22A18; IGF2; CDKN1C; PHLDA2; KCNQ1	Paternal; Maternal; Maternal; Maternal; Maternal; Paternal; Maternal; Maternal; Maternal; Paternal; Maternal	VOUS
175	Consanguineous	11	67584153	75128644	7544491	chr11:67584153-75128644	LOH	0.00471698	ANO1	Maternal	VOUS
42	Consanguineous	11	108429200	117319354	8890154	chr11:108429200-117319354	LOH	0.0141509	ZC3H12C	Paternal	VOUS
71	Consanguineous	12	20872597	23838844	2966247	chr12:20872597-23838844	LOH	0.00471698	ST8SIA1	Paternal	VOUS
31	Unknown	13	23189566	33013514	9823948	chr13:23189566-33013514	LOH	0.00471698	ATP5F1EP2	Maternal	VOUS
31	Unknown	14	100858259	104652988	3794729	chr14:100858259-104652988	LOH	0.00943396	DIO3; MEG3; RTL1; DIO3OS; SNORD113-1; SNORD114-1	Paternal; Maternal; Paternal; Maternal; Maternal; Maternal	VOUS
42	Consanguineous	14	99018842	107043718	8024876	chr14:99018842-107043718	LOH	0.00943396	DIO3; MEG3; DLK1; MEG8; RTL1; DIO3OS; SNORD113-1; SNORD114-1	Paternal; Maternal; Paternal; Maternal; Paternal; Maternal; Maternal; Maternal	VOUS
172	Unknown	15	97288841	101924400	4635559	chr15:97288841-101924400	LOH	0.00471698	IRAIN	Paternal	VOUS
174	Consanguineous	15	22756962	25786544	3029582	chr15:22756962-25786544	LOH	0.00471698	MAGEL2; UBE3A; MKRN3; SNORD107; SNORD108; SNORD115; SNORD109B; SNORD109A; ATP10A; SNRPN; SNORD115-48; SNORD116; PWAR6; PWCR1; NPAP1; NDN; SNURF; SNORD64	Paternal; Maternal; Paternal; Paternal; Paternal; Paternal; Paternal; Paternal; Maternal; Paternal; Paternal; Paternal; Paternal; Paternal; Paternal; Paternal; Paternal; Paternal	VOUS
33	Consanguineous	16	39659	6617294	6577635	chr16:3965-6617294	LOH	0.00471698	PRR25; ZNF597; NAA60	Paternal; Maternal; Maternal	VOUS
169	Consanguineous	16	1520077	5120908	3600831	chr16:1520077-5120908	LOH	0.00471698	ZNF597; NAA60	Maternal; Maternal	VOUS
170	Unknown	16	39659	2060779	2021120	chr16:39659-2060779	LOH	0.00471698	PRR25	Paternal	VOUS
25	Unknown	18	72677116	80252737	7575621	chr18:72677116-80252737	LOH	0.0141509	PARD6G	Maternal	VOUS
76	Consanguineous	18	77720430	80252737	2532307	chr18:77720430-80252737	LOH	0.0141509	PARD6G	Maternal	VOUS
102	Unknown	18	77703322	80252737	2549415	chr18:77703322-80252737	LOH	0.0141509	PARD6G	Maternal	VOUS
138	Consanguineous	19	54837914	58586566	3748652	chr19:54837914-58586566	LOH	0.00471698	MIMT1; ZIM2; NLRP2; PEG3-AS1	Paternal; Paternal; Maternal; Paternal	VOUS
157	Consanguineous	19	52017144	54586869	2569725	chr19:52017144-54586869	LOH	0.00471698	MIR371A	Paternal	VOUS
102	Unknown	21	38833272	42308585	3475313	chr21:38833272-42308585	LOH	0.00471698	DSCAM	Paternal	VOUS
30	Consanguineous	22	15491000	18920314	3429314	chr22:15491000-18920314	LOH	0.00471698	DGCR6	Random	VOUS
Note: The imprinted gene information was taken from https://www.geneimprint.org/site/genes-by-species.Homo+sapiens.imprinted-All on September, 2022

## Sheet: ST6
Supplementary Table 6 Detailed information of 18 CEGs from various databases
Description	RAB11FIP3	ASTN2	NRXN1	PRPF8	PITPNA	FGFR2	TSC2	PKD1	PSMC3	STK11	APC	ADAR	MAP4	ABCA2	PRKDC	PRKCE	ARID4B	PLCB1
Decipher entry (total)	86	69	263	169	201	139	107	78	25	36	32	27	15	52	29	53	62	76
Decipher<1Mb CNV number	10	52	224	25	56	3	15	13	1	9	4	3	3	2	7	24	10	23
Decipher<1Mb pathogenic CNV	5	6	67	10	24	0	8	6	0	2	3	0	0	1	0	1	1	3
Decipher SNV number	0	0	12	0	0	6	28	3	0	0	0	9	0	0	0	1	0	0
Decipher pathogenic SNV	0	0	3	0	0	3	15	1	0	0	0	3	0	0	0	0	0	0
ClinVar entry (total)	82	439	1178	405	99	315	5995	1948	15	1682	8507	377	19	106	716	41	47	510
ClinVar<1Mb CNV	33	62	204	22	36	4	105	65	2	58	85	1	7	6	15	20	4	38
ClinVar<1Mb pathogenic CNV	5	4	119	11	28	1	56	32	2	47	59	1	0	0	1	0	0	5
ClinVar SNV number	10	194	435	378	0	312	5844	1850	1	1604	8394	336	5	43	673	7	3	433
ClinVar pathogenic SNV	0	20	16	23	0	108	610	680	1	313	1032	38	0	4	3	1	0	7
gnomAD o/e	0.09 (0.04 - 0.24)	0.14 (0.08 - 0.25)	0.15 (0.09 - 0.25)	0.11 (0.07 - 0.18)	0.13 (0.06 - 0.33)	0.14 (0.07 - 0.27)	0.02 (0.01 - 0.07)	0.12 (0.08 - 0.18)	0.13 (0.06 - 0.34)	0.05 (0.02 - 0.24)	0.1 (0.06 - 0.16)	0.26 (0.17 - 0.42)	0.19 (0.11 - 0.35)	0.1 (0.07 - 0.17)	0.02 (0.01 - 0.05)	0.08 (0.03 - 0.2)	0.09 (0.05 - 0.19)	0.19 (0.12 - 0.3)
Patients' CNV size (basepairs)	61313	101246	77324	444337	444337	363742	64041	64041	117053	32055	107119	134079	407778	74718	267809	666925	311806	476015
pLI	0.996243	0.989172	0.999949	1	0.929438	0.999752	1	0.999905	0.9792	0.978283	1	0.907595	0.998849	1	1	0.999892	0.999976	0.979045
Critical Exons	484	270	472	499	503	296	433	190	503	500	499	501	503	439	298	378	204	294
CE %	96.2227	53.6779	93.837	99.2048	100	58.8469	86.0835	37.7734	100	99.4036	99.2048	99.6024	100	87.2763	59.2445	75.1491	40.5567	58.4493
No. of genes	9	3	2	18	18	4	7	7	6	6	3	2	17	9	6	9	15	1
CNV type in our patient	3	1	1	3	3	3	3	3	1	1	3	3	3	1	1	3	3	1
Note: The access date of all the above information from various databases is 23rd November, 2021

## Sheet: ST7
Supplementary Table 7 List of CNV and SNP overlap with PSMC3 gene
Patient ID	Chromosomal band	CNV region (hg38)	Variant type	Size in bp	CEGs	Other genes included	Clinical symptoms
119 (our patient)	11p11.2	chr11:47331872-47448924	Deletion	117053	PSMC3	MYBPC3, SPI1, SLC39A13, PSMC3, RAPSN	Autism, speech regression, Finger flipping/complex finger mannerism with corner eye looking, sleeping problem. Family history: paternal and maternal site has NDD patients
121 (our patient)	11p11.2	chr11:47347651-47448832	Deletion	101182	PSMC3	MYBPC3, SPI1, SLC39A13, PSMC3, RAPSN	Autism, Impaired Language development. Poor eye contact, restrictive and repetitive behaviour
ClinVar_VCV000151005	11p11.2	chr11:47210660-47427331	Deletion	216672	PSMC3	DDB2, ACP2, NR1H3, MADD, MYBPC3, SPI1, SLC39A13, PSMC3	Developmental delay AND/OR other significant developmental or morphological phenotypes
Decipher_412053	11p11.2	chr11:47266967-47439621	Duplication	172655	PSMC3	NR1H3, MADD, MYBPC3, SPI1, SLC39A13, PSMC3, RAPSN	Autistic behavior, Congenital muscular torticollis, Constipation, Eczema, Hyperactivity, Late chronotype, Neurodevelopmental delay, Pes planus, Poor eye contact, Poor speech, Sleep disturbance, Stereotypy, Toe walking
Ariane Kröll-Hermi et al; ClinVar_VCV000599398	11p11.2	chr11:47419927-47419928	SNP NM_002804.5; c.1127+337A>G	1	PSMC3	PSMC3	Severe sensorineural hearing impairment|Congenital cataract|Neurodevelopmental delay
Ariane Kröll-Hermi et al; ClinVar_VCV000599398	11p11.2	chr11:47419927-47419928	SNP NM_002804.5; c.1127+337A>G	1	PSMC3	PSMC3	Severe sensorineural hearing impairment|Congenital cataract|Neurodevelopmental delay
Ariane Kröll-Hermi et al; ClinVar_VCV000599398	11p11.2	chr11:47419927-47419928	SNP NM_002804.5; c.1127+337A>G	1	PSMC3	PSMC3	Severe sensorineural hearing impairment|Congenital cataract|Neurodevelopmental delay

## Sheet: ST8
Supplementary Table 8 List of CNVs disrupting KMT2B gene with detail information
Paper ID	Position (hg38)	Start (hg38)	End (hg38)	CNV region (hg38)	Size (bp)	Size (kbp)	Size (Mbp)	CNV type	Clinical condition	Figure tag	SI No.
Meyer et al	chr19	35117762	35742607	chr19:35117762­35742607	624845	624.845	0.624845	Deletion	onset of dystonia 5 years, RLL R foot posturing Gait disturbance, Dysarthria Dysphonia Swallowing difficulties present, mild intellectual disability, Elongated face	Dystonia, Dysarthria, Dysphonia, Swallowing difficulties, ID, FD	9
Meyer et al	chr19	34706347	37649199	chr19:34706347­37649199	2942852	2942.85	2.94285	Deletion	onset of dystonia 8 years, Feeding difficulty in infancy, Bilateral LL Limping Gait disturbance, Dysarthria Dysphonia Drooling, Elongated face Bulbous nasal tip	Dystonia, feeding difficulty in in fancy, Dysarthria, Dysphonia, FD	5
Meyer et al	chr19	34206835	36593608	chr19:34206835­36593608	2386773	2386.77	2.38677	Deletion	onset of dystonia 4 years, Feeding difficulty in infancy, Mild global delay, RLL R foot posturing Gait disturbance, Dysarthria Dysphonia Swallowing difficulties, Drooling present, moderate intellectual disability, Elongated face	Dystonia, feeding difficulty in infancy, GDD, ID, Dysarthria, Dysphonia, FD, Swallowing difficulties	3
Meyer et al	chr19	35700198	35885958	chr19:35700198­35885958	185760	185.76	0.18576	Deletion	onset of dystonia 5 years, LL L toe walking Gait disturbance, Dysarthria Dysphonia Swallowing difficulties Drooling present, broad nasal bridge Bulbous nasal tip, Prone to anxiety	Dystonia, ID, Dysarthria, Dysphonia, FD, Swallowing difficulties	14
Meyer et al	chr19	31234454	35738647	chr19:31234454­35738647	4504193	4504.19	4.50419	Deletion	Feeding difficulty in infancy, Global delay, Intrauterine growth retardation, Gait disturbance, Nasal voice present, Sparse hair Blepharophimosis Absent eyelashes of lower eyelids Low-set, posteriorly rotated ears Epicanthic folds Narrow nasal bridge, ridge and point Large bifid tongue Micrognathia Teeth overcrowding Finger contractures Fifth-finger clinodactyly Toe overriding Dysplastic toenails	Dystonia, Feeding difficulty in infancy, GDD, IUGR, Dysphonia, FD	1
Meyer et al, Decipher#280902	chr19	34924093	37088240	chr19:34924093­37088240	2164147	2164.15	2.16415	Deletion	onset of dystonia 13 years, Mild global delay, RLL R foot dragging Gait disturbance, Dysarthria Dysphonia Swallowing difficulties, mild intellectual disability, Elongated face	Dystonia, GDD, Dysarthria, Dysphonia, Swallowing difficulties, FD	7
Meyer et al	chr19	34924093	37088240	chr19:34924093­37088240	2164147	2164.15	2.16415	Deletion	onset of dystonia 2.5 years, Feeding difficulty in infancy, Intrauterine growth retardation, RLL R foot posturing, Dysarthria Dysphonia Drooling Torticollis, mild intellectual disability, Fifth-finger clinodactyly	Dystonia, feeding difficulty in infancy, IUGR, GDD, Dysarthria, Dysphonia, ID, FD	8
Meyer et al	chr19	35477002	37437471	chr19:35477002­37437471	1960469	1960.47	1.96047	Deletion	onset of dystonia 9 years, Feeding difficulty in infancy, Mild global delay, Intrauterine growth retardation, Bilateral LL Gait disturbance, Dysarthria Dysphonia, mild intellectual disability, Elongated face	Dystonia, feeding difficulty in infancy, IUGR, GDD, Dysarthria, Dysphonia, ID, FD	13
Meyer et al	chr19	35303872	38275182	chr19:35303872­38275182	2971310	2971.31	2.97131	Deletion	Feeding difficulty in infancy, Mild global delay, Bilateral LL Intermittent toe walking Gait disturbance, moderate intellectual disability	Dystonia, feeding difficulty in infancy, GDD, ID	12
Gana et al.	chr19	34425967	36170934	chr19:34425967­36170934	1744967	1744.97	1.74497	Deletion	Feeding difficulty in infancy, Global delay, Intrauterine growth retardation, severe dystonic tetraplegia, intellectual disability present, Dysmorphologic evaluation revealed: narrow face, thick medially sparse eyebrows, hypertelorism, columella below alae nasi, thin lips, retrognathia, low set ears with large lobules. In addition, cutis aplasia in midline of scalp was noted. Both hands had long …	Dystonia, GDD, IUGR, ID, FD	4
Zhao et al.	chr19	34732116	36404797	chr19:34732116­36404797	1672681	1672.68	1.67268	Deletion	Global delay, Intrauterine growth retardation, Early onset dystonia. Acute sustained dystonia of the right foot was evident at age 3, followed 6 months later by dystonia in the left foot leading to loss of autonomous ambulation, torticollis secondary to cervical dystonia, rigidity of lower limbs and dysarthria. Dystonic symptoms (severe bilateral leg spasms and opisthotonus) progressed until at a…	Dystonia, GDD, IUGR, Dysarthria	6
NeuroGen#106	chr19	33780600	35792035	chr19:33780600­35792035	2011435	2011.43	2.01144	Duplication	Global developmental delay, Intrauterine growth retardation, severe mental retardation, Long face, long finger, phobia, dyskinesia, Prone to anxiety, behavioral abnormalities, self talking, aggressive, self injurious behavior, swallowing problem, unable to walk independently or talk clearly	Dyskinesia, IUGR, MR, FD, Swallowing problem	17
Decipher#277936	chr19	29284397	40889863	chr19:29284397­40889863	11605466	11605.5	11.6055	Duplication	Developmental delay	Developmental delay	16
Decipher#284366	chr19	27867015	40493006	chr19:27867015­40493006	12625991	12626	12.626	Duplication	Global developmental delay;Hyperactivity; motor delay; High pitched voice; Inspiratory stridor; Facial hypotonia; Macrocephaly, Umbilical hernia, Hyperpigmentation of the skin; Long philtrum; Thin vermilion border; short nose; Multicystic kidney dysplasia; Hypertelorism; Strabismus; low set ears	GDD, FD	15
Decipher#331129	chr19	34367107	37676145	chr19:34367107­37676145	3309038	3309.04	3.30904	Duplication	Global developmental delay	GDD	18
Melo et al.	chr19	32712729	37618089	chr19:32712729­37618089	4905360	4905.36	4.90536	Deletion	case presented intrauterine and postnatal growth retardation, mental retardation, speech disturbance, microcephaly, slender habitus with little subcutaneous fat, facial dysmorphic features, signs of ectodermal dysplasia, cutis aplasia and feeding problems	IUGR, MR, FD, Feeding problem	2
Carecchio et al.	chr19	35117792	36378584	chr19:35117792­36378584	1260792	1260.79	1.26079	Deletion	childhood-onset dystonia and mild intellectual disability	Dystonia, ID	11
Dale et al.	chr19	35117762	35742607	chr19:35117762­35742607	624845	624.845	0.624845	Deletion	Progressive dystonia, mild ID, gait disturbance	Dystonia, ID	10

## Sheet: ST9
Supplementary Table 9 List of VOUS with overlapping region
SampleID	Chr	Start	End	Gene Name	No. of genes	Common Breakpoint	Common Gene	Length	CNV Type
8	6	31392478	31489302	MICA;HCP5;MICA-AS1;MICB-DT;LINC01149;HCG26;HLA-X;	7	chr6:31392479-31489302	MICA;HCP5;MICA-AS1;MICB-DT;LINC01149;HCG26;HLA-X	96824	Deletion
127	6	31392478	31489302	MICA;HCP5;MICA-AS1;MICB-DT;LINC01149;HCG26;HLA-X;	7	chr6:31392479-31489302	MICA;HCP5;MICA-AS1;MICB-DT;LINC01149;HCG26;HLA-X	96824	Deletion
13	15	31741320	32222899	LOC102724078;DEPDC1P1;CHRNA7;LOC105370754;LOC105370940;OTUD7A;	6	chr15:31741320-32222899	CHRNA7; OTUD7A exon 1 is duplicated	481579	Duplication
15	15	31737244	32222899	LOC102724078;DEPDC1P1;CHRNA7;LOC105370754;LOC105370940;OTUD7A;	6	chr15:31741320-32222899	CHRNA7; OTUD7A exon 1 is duplicated	485655	Duplication
207	15	31741320	32222899	LOC102724078;DEPDC1P1;CHRNA7;LOC105370754;LOC105370940;OTUD7A;	6	chr15:31741320-32222899	CHRNA7; OTUD7A exon 1 is duplicated	481579	Duplication
34	8	85448064	85828993	LOC105375937;LOC101929627;LOC100288562;REXO1L3P;REXO1L11P;REXO1L1P;REXO1L10P;REXO1L5P;REXO1L12P;LOC101929601;REXO1L6P;REXO1L2P;REXO1L8P;CA2;CA3;CA3-AS1;REXO1L9P;REXO1L4P;	18	chr8:85448065-85828993	CA2	380929	Duplication
104	8	85448064	85828993	LOC105375937;LOC101929627;LOC100288562;REXO1L3P;REXO1L11P;REXO1L1P;REXO1L10P;REXO1L5P;REXO1L12P;LOC101929601;REXO1L6P;REXO1L2P;REXO1L8P;CA2;CA3;CA3-AS1;REXO1L9P;REXO1L4P;	18	chr8:85448065-85828993	CA2	380929	Duplication
42	3	1145826	1486463	CNTN6;LOC105376924;LOC105376923;CRB3P1;	4	chr3:1145827-1470903	CNTN6	340637	Duplication
43	3	1145826	1470903	CNTN6;LOC105376924;LOC105376923;CRB3P1;	4	chr3:1145827-1470903	CNTN6	325077	Duplication
152	3	1122625	1355689	CNTN6;LOC105376924;LOC105376923;	3	chr3:1145827-1355689	CNTN6	233064	Duplication
44	2	110083870	110205042	NPHP1;MIR4436B1;LOC100287074;MALL;	4	chr2:110095298-110205042	MALL, NPHP1	129655	Duplication
208	2	110095298	110225743	SMIM37;NPHP1;LOC100287074;MALL;	4	chr2:110095298-110205042	MALL, NPHP1	130445	Duplication
57	10	46332634	47023561	LOC101927699;AGAP14P;GLUD1P2;HNRNPA1P33;SYT15;RN7SL248P;LINC00842;AGAP13P;FRMPD2B;BMS1P1;DUSP8P4;LOC102724350;NPY4R;FAM35BP;PTPN20;LOC101927584;LOC107984026;LOC100420617;FAM25BP;LOC105378289;RHEBP1;GPRIN2;ANXA8L1;LOC111818966;LOC102724643;CTSLP3;RNA5SP311;LOC107987152;	28	chr10:46332634-46568746	NPY4R;GPRIN2	690927	Duplication
159	10	46163753	46606240	LOC101927699;AGAP14P;NPY4R;HNRNPA1P33;SYT15;AHCYP1;ANTXRL;LINC00842;ANTXRLP1;LOC107984026;LOC105378577;FAM25BP;LOC105378289;GPRIN2;ANXA8L1;LOC111818966;LOC107987152;	17	chr10:46332634-46568746	NPY4R;GPRIN2	442487	Duplication
200	10	46080079	46568746	AGAP14P;NPY4R;HNRNPA1P33;AHCYP1;ANTXRL;LINC00842;ANTXRLP1;LOC107984026;LOC105378577;FAM25BP;GPRIN2;ANXA8L1;AGAP7P;LOC107987152;	14	chr10:46332634-46568746	NPY4R;GPRIN2	488667	Duplication
65	4	987130	1038426	LOC105374343;IDUA;FGFRL1;SLC26A1;	4	chr4:987131-1038426	IDUA	51296	Duplication
99	4	987130	1045930	LOC105374343;IDUA;FGFRL1;SLC26A1;	4	chr4:987131-1038426	IDUA	58800	Duplication
